# Supplementary material for: Sequence, Structure and Ligand Binding Evolution of Rhodopsin-Like G Protein-Coupled Receptors: A Crystal Structure-Based Phylogenetic Analysis
Source: PLoS One. 2015 Apr 16;10(4):e0123533. doi: 10.1371/journal.pone.0123533 (PMC4399913; doi:10.1371/journal.pone.0123533)
Supplement: S5 File — (FA) [file pone.0123533.s012.fa]

>RXFP1
------------------------------------LEGNHIHNLRNLTFISCSNLTVLV
M-----------------------------------------------------------
----------RKNKINHLNE----NTFAPLQKLDEL------------------------
----DLGSNKIENLPPLI---------------------FKDLKELSQLNLS-YNPI---
----------------QKIQANQFDYLV----------------KLKSLSLEGIEISNIQ
QRMFRPLMNL---------SHIYFK-KFQYCGYAPHV--------------RSCKPNTDG
ISSLENLLASIIQRVFVWVVS---------------------AVTCFGN---IFVIC---
----MRPYIRSE-------------------------------------NKLYAMSII--
-------SLCCADCLMGIY-----------LFVI--------------------------
--------------GGFDLKFRGEYN----------------------------------
-------------KHAQLWMESTHC-----------------------------------
-QLVGSLAILSTE----------------------------VSVL-----------LLTF
LTLEKYICIVYPFRC---------------------------------------------
----------------------------VRPGKCR----TITV----LILIW--------
----------
>RXFP2
------------------------------------LEGNRIKYLTNSTFLSCDSLTVLF
L-----------------------------------------------------------
----------PRNQIGFVPE-KTFSSLKNLGELDLS--------SNTIT-----------
----ELSPHLFKDLKLLQ-----------------------------KLNLS-SNPL---
--MYLHKNQF-------ESLKQLQSLDLE---------------RIEIPNINTRMFQPMK
NLSHIYFKNFR--------YCSYAP-HVRICMPL-----------------TDGISS---
FEDLLANNILRIFV---WVIA---------------------FITCFGN---LFVIG---
----MRSFIKAE-------------------------------------NTTHAMSIK--
-------ILCCADCLMGVY-----------LFFV--------------------------
--------------GIFDIKYRGQYQ----------------------------------
-------------KYALLWMESVQC-----------------------------------
----RLMGFLAMLSTEVSVLL--------------------LTYL-----------TLEK
FLVIVFPFSNIRPGK---------------------------------------------
---------------------------------RQ----TSVI----LICIW--------
----------
>TSHR
---------------------LYNNGFTSVQGYAFNGTKLDAVYLNKNKYLTVIDKDAFG
G-----------------------------------------------------------
----------VYSGPSLLDVSQTSVTALPSKGLEHL--------KELIARNTWTL-----
----KKLPLSLSFLHLTR-----------------------ADLSYPSHCCA-FKNQ---
-----------------KKIRGILE-------------------SLMCNESSMQSLRQRK
SVNALNSPLHQEYEEN---LGDSIV-GYKEKSKFQDTHNNAHYYVFFEEQEDEIIGFGQE
LKNPQEETLQAFDSHYDYTIC----------------------GDSEDM---VCTPK---
----SDEFNPCEDIMGYKFLRIVVWFVS-------------LLALLGNVFVLLILLTSHY
KLNVPRFLMCNLAFADFCM----------GMYLL--------------------------
--------------LIASVDLYTHSE----------------------------------
-----------YYNHAIDWQTGPGC-----------------------------------
-NTAGFFTVFASE----------------------------LSVY-----------TLTV
ITLERWYAITFAMRL---------------------------------------------
---------------------------DRKIRLRH----ACAI----MVGGW--------
----------
>FSHR
---------------------------------------LNKNGIQEIHNCAFNGTQLDE
LNLSDNNNLEE-------------------------------------------------
----------LPNDVFHGASGPVILDISRTRIHSLP------------SYGLENLKKLRA
RSTYNLKKLPTLEKLVAL---------------------MEASLTYPSHCCA--------
--------------------FANWRRQISELHPICNKSILRQEVDYMTQARGQRSSLAED
NESSYSRGFD---------MTYTEF-DYDLCNEVVD---------------VTCSPKPDA
FNPCEDIMGYNILRVLIWFIS---------------------ILAITGN---IIVLV---
----ILTTSQYK----------LTVPRF--------------------------------
-------LMCNLAFADLCI----------GIYLL--------------------------
--------------LIASVDIHTKSQ----------------------------------
-----------YHNYAIDWQTGAGC-----------------------------------
-DAAGFFTVFASE----------------------------LSVY-----------TLTA
ITLERWHTITHAMQL---------------------------------------------
---------------------------DCKVQLRH----AASV----MVMGW--------
----------
>LSHR
---------------------------------------LYGNGFEEVQSHAFNGTTLTS
LELKENVHLEK-------------------------------------------------
----------MHNGAFRGATGPKTLDISSTKLQALP--------SYGLESIQRLIATSSY
SLKKLPSRETFVNLLEAT-------------------------LTYPSHCCA-FRNL---
-----------------PTKEQNFSHSISENF------------SKQCESTVRKVNNKTL
YSSMLAESE----------LSGWDY-EYGFCLPKT----------------PRCAPEPDA
FNPCEDIMGYDFLRVLIWLIN---------------------ILAIMGN---MTVLF---
----VLLTSRYK----------LTVPRF--------------------------------
-------LMCNLSFADFCM----------GLYLL--------------------------
--------------LIASVDSQTKGQ----------------------------------
-----------YYNHAIDWQTGSGC-----------------------------------
-STAGFFTVFASE----------------------------LSVY-----------TLTV
ITLERWHTITYAIHL---------------------------------------------
---------------------------DQKLRLRH----AILI----MLGGW--------
----------
>TS1R3
-------------------------------------------VASEAWLTSDLVMGLPG
M-----------------------------------------------------------
----------AQMGTVLGFLQRGAQLHEFPQYVKTH--------LALATD----------
----PAFCSALGEREQGL-----------------------EEDVVGQRCPQ-CDCI---
--TLQNVSAG-------LNHHQTFSVYAAVYSVAQALHNTLQCNASGCPAQDPVKPWQLL
ENMYNLTFHVGGLPLRFDSSGNVDM-EYDLKLWV-----------------WQGSVPRLH
DVGRFNGSLRTERLKIRWHTSDNQKPVSRCSRQCQEGQVRRVKGFHSCC---YDCVDCEA
GSYRQNPDDIAC---------TFCGQDE-----------------------WSPERSTRC
FRRRSRFLAWGEPAVLLLL-----------LLLS--------------------------
--------------LALGLVLAALGL----------------------------------
-----------FVHHRDSPLVQASG-----------------------------GP----
-----LACFGLVC----LGL---------------------VCLS-------------VL
LFPGQPSPARCLAQQ---------------------------------------------
------------------------PLSHLPLTGCL----STLF-----------------
----------
>TS1R2
-------------------------------------LQPNQNMTSEERQRLVTIVDKLQ
Q-----------------------------------------------------------
----------STARVVVVFSPDLTLYHFFNEVLRQN------------------------
----FTGAVWIASESWAI------------------DPVLHNLTELRHLGTF-LGIT---
---------IQSVPIPGFSEFREWGPQAGPPPLSRTSQSYTC--NQECDNCLNATLSFNT
ILRLSGERVV---------YSVYSA--VYAVAHA-----------------LHSLLGCDK
STCTKRVVYPWQLLEEIWKVN----------------------FTLLDH---QIFFD---
----PQGDVALH-------LEIVQWQWD---------------------RSQNPFQSVAS
YYPLQRQLKNIQDISWHTI---------NNTIPM--------------------------
--------------SMCSKRCQSGQK----------------------------------
------------KKPVGIHVCCFEC-------------------------------ID--
-----CLPGTFLNHTEDEYECQACPNNEWSYQSET------SCFK-------------RQ
LVFLEWHEAPTIAVA---------------------------------------------
---------------------------LLAALGFL----STLA-----------------
----------
>TS1R1
-------------------------------------------VASEAWALSRHITGVPG
IQR---------------------------------------------------------
----------IGMVLGVAIQKRAVPGLKAFEEAYAR------------------------
--ADKKAPRPCHKGSWCS------------------------SNQLCRECQAFMAHT---
-----------------MPKLKAFSMSSAY--------------NAYRAVYAVAHGLHQL
LGCASGACSR---------GRVYPW-QLLEQIHKVH---------------FLLHKDTVA
FNDNRDPLSSYNIIAWDWNGP---------------------KWTFTVLGSSTWSPV---
----QLNINETK----------IQWHGK----------------------DNQVPKSVCS
SDCLEGHQRVVTGFHHCCF-----------ECVP--------------------------
--------------CGAGTFLNKSDL----------------------------------
--------YRCQPCGKEEWAPEGSQ---------------------------------TC
FPRTVVFLALREH----------------------------TSWVLLAANTLLLLLLLGT
AGLFAWHLDTPVVRS---------------------------------------------
-----AGGRLCFLMLGSLAAGSGSLYGFFGEPTRP----ACLLRQALFALGFTIFLSCLT
----------
>VN1R1
------------------------------------------------TMAAFGLKYLLN
D-----------------------------------------------------------
----------TGCKFVFYYH----------------------------------------
------------------------------------------------------------
--------------------------------------------RVGTRV----------
--SLSTICLL---------NGFQAI-KLN----------------------PSICRW-ME
IKIRSPRFIDFCCL-LCWAPH---------------------VLMNASV---LLLVNGPL
NSKNSSAKNNYG----------YCSYKA-----------------------SKRFSSLHA
VLYFSPDFMSLGFMVWASG--------------S--------------------------
--------------MVFFLYRHKQQV----------------------------------
-----------QHNHSNRLSCRPSQ-----------------------------------
-EARATHTIMVLV----------------------------SSFF-------------VF
YSVHSFLTIWTTVVA---------------------------------------------
--------------------------NPGQWIVT-----NSVL----VASCFP-------
----------
>VN1R3
------------------------------------------------TMAAFGLKDSLS
D-----------------------------------------------------------
----------IGCKFVFYVH----------------------------------------
----RVGRAVCV------------------------------------------------
--------------------------------------------GNACL-----------
-------------------LSVFQV--ITIS--------------------PSEFRWAE-
LKLHAHKYIRSFILVLCWILN---------------------TLVNITV---LLHVTGKW
NSINSTKTNDYG----------YCSGGS----------------------RSRIPHSLHI
VLLSSLDVLCLGLMTLASG-----------SMVF--------------------------
--------------ILHRHKQQVQHI----------------------------------
----------HGTNLSARSSPESRV-----------------------------------
-----TQSILVLVST--------------------------LCYF--------TRSPPSL
HMSLFPNPSWWLLNT---------------------------------------------
---------------------------------------SALI-----TACFP-------
----------
>VN1R2
------------------------------------------------TMATFGLKHFDN
Y-----------------------------------------------------------
----------FGCKFLLYAH----------------------------------------
----RVGR---------------------------------------------GVSI---
--------------------------------------------GSTCL-----------
-------------------LSVFQV--ITIN--------------------PRNSRWAE-
MKVKAPTYIGLSNI-LCWAFH---------------------MLVNAIF---PIYTTGKW
SNNNITKKGDLG----------YCSAPL----------------------SDEVTKSVYA
ALTSFHDVLCLGLMLWASS-----------SIVL--------------------------
--------------VLYRHKQQVQHI----------------------------------
----------CRNNLYPNSSPGNRA-----------------------------------
-----IQSILALV----STFA--------------------LCYA---------------
LSFITYVYLALFDNS---------------------------------------------
-----------------------------SWWLVN----TAAL----IIACFP-------
----------
>VN1R4
------------------------------------------------TMAAFGVRYFLN
A-----------------------------------------------------------
----------LGCKLVFYLH--------RVGRGVSI------------------------
------------------------------------------------------------
--------------------------------------------GTTCL-----------
-------------------LSVFQV--ITVS--------------------SRKSRWAK-
LKEKAPKHVGFSVL-LCWIVC---------------------MLVNIIF---PMYVTGKW
NYTNITVNEDLG----------YCSGGG----------------------NNKIAQTLRA
MLLSFPDVLCLGLMLWVSS--------------S--------------------------
--------------MVCILHRHKQRV----------------------------------
-----------QHIDRSDLSPRASP-----------------------------------
-ENRATQSILILV----------------------------STFV-----------SSYT
LSCLFQVCMALLDNP---------------------------------------------
-----------------------------NSLLVN----TSAL----MSVCFP-------
----------
>GPR56
-------------------------------HPQKASRRPSAAPASQQLQSLESKLTSVR
F-----------------------------------------------------------
----------MGDMVSFEED--RINATVWKLQPTAG-----------LQDLHIHSRQEEE
QSEIMEYSVLLPRTLFQR------------------------TKGRSGEAEKRLLLV---
--------------------------------------------DFSSQALFQDKN----
--SSQVLG-----------EKVLGI-VVQNTKVA-----------------NLTEPVVLT
FQHQLQPKNVTLQC-VFWVED---------------------PTLSSPG---HWSSA---
GCETVRRETQTS-----------CFCNH--------------------------LTYFAV
LMVSSVEVDAVHKHYLSLL-----------SYVG--------------------------
--------------CVVSALACLVTI----------------------------------
---------AAYLCSRVPLPCRRKP-----------------------------------
----RDYTIKVHM----NLLL--------------------AVFL----------LDTSF
LLSEPVALTGSEAGC---------------------------------------------
-----------------------RASAIFLHFSLL----TCLS-----------------
----------
>T2R38
------------------------------------------YEVRSTFLFISVLEFAVG
F-----------------------------------------------------------
----------LTNAFVFLVN-----FWDVVKRQALS------------------------
----NSDCVLLCLSISRL-----------------------FLHGLLFLSAIQLTHF---
-----------------QKLSEPL--------------------NHSYQAIIMLWMIANQ
ANLWLAAC-----------LSLLYC-SKLIRF-------------------SHTFLICLA
SWVSRKISQMLLGIILCSCIC---------------------TVLCVWC---FFSRPHFT
VTTVLFMNNNTR----------LNWQIK-------------------------DLNLFYS
FLFCYLWSVPPFLLFLVSS-----------GMLT--------------------------
----------------VSLGRHMRTM----------------------------------
-----------KVYTRNSRDPSLEA-----------------------------------
----HIKALKSLV----SF----------------------FCFF-------------VI
SSCAAFISVPLLILW---------------------------------------------
--------------------RDKIGVMVCVGIMAA------------CPSGHAAIL----
----------
>TA2R5
------------------------------------------SAGLGLLMLVAVVEFLIG
L-----------------------------------------------------------
----------IGNGSLVVWS-----FREWIRKFNWS--------SYNLIILG--------
----LAGCRFLLQWLIIL-----------------------------DLSLF-PLFQ---
--------------------SSRWL-------------------RYLSIFWVLVSQ----
--ASLWFATF---------LSVFYC--KKITTFD-----------------RPAYLW---
LKQRAYNLSLWCLL-GYFIIN---------------------LLLTVQI---GLTFY---
----HPPQGNSS----------IRYPFE-----------------------SWQYLYA--
-FQLNSGSYLPLVVFLVSS-----------GMLI--------------------------
----------------VSLYTHHKKM----------------------------------
-----------KVHSAGRRDVRAKA-----------------------------------
-----HITALKSL----------------------------GCFL------------LLH
LVYIMASPFSITSKT---------------------------------------------
----------------------YPPDLTSVFIWET----LMAA----YPSLHSLIL----
----------
>T2R16
------------------------------------------IQLTVFFMIIYVLESLTI
I-----------------------------------------------------------
----------VQSSLIVAVL-----GREWLQVRRLM------------------------
----PVDMILISLGISRF-------------------------------CLQ-WASM---
----------------LNNFCSYFNLN-----------------YVLCNLTITWEFFNI-
--LTFWLNSL---------LTVFYC--IKVSSFT-----------------HHIFLW---
LRWRILRLFPWILLGSLMITC----------------------VTIIPS---AIGNYIQI
QLLTMEHLPRNS-------------------------------------TVTDKLENFHQ
YQFQAHTVALVIPFILFLA-----------------------------------------
--------------STIFLMASLTKQ----------------------------------
----------IQHHSTGHCNPSMKA-----------------------------------
-RFTALRSLAVLF----------------------------IVFT-----------SYFL
TILITIIGTLFDKRC---------------------------------------------
----------------------------WLWVWEA----FVYA----FILMHSTSL----
----------
>T2R41
------------------------------------------AALTAFFVLLFSLLSLLG
I-----------------------------------------------------------
----------AANGFIVLVL-----GREWLRYGRLL------------------------
----PLDMILISL-------------------------------GASRFCLQ-LVGT---
--VHNFYYSA-------QKVEY----------------------SGGLGRQFFHLHWHFL
NSATFWFCSW---------LSVLFC--VKIANIT-----------------HSTFLW---
LKWRFPGWVPWLLL-GSVLIS---------------------FIITLLF---FWVNY---
---PVYQEFLIR-----------KFSGN--------------------MTYKWNTRIETY
YFPSLKLVIWSIPFSVFLV-----------SIML--------------------------
--------------LINSLRRHTQRM----------------------------------
-----------QHNGHSLQDPSTQA-----------------------------------
----HTRALKSLI----SFL---------------------ILYA-----------LSFL
SLIIDAAKFISMQND---------------------------------------------
----------------------------FYWPWQI----AVYL----CISVHPFIL----
----------
>TA2R4
------------------------------------------RLFYFSAIIASVILNFVG
I-----------------------------------------------------------
----------IMNLFITVVN-----CKTWVKSHRIS------------------------
----SSDRILFSLGITRF-----------------------LMLGLFLVNTIYFVSS---
-----------------NTERSVYLSAF----------------FVLCFMFLDS------
--SSVWFVTL---------LNILYC--VKITNFQ-----------------HSVFLL---
LKRNISPKIPRLLLACVLISA---------------------FTTCLYI---TLSQA---
----SPFPELVT------------------------------------TRNNTSFNISEG
ILSLVVSLVLSSSLQFIIN---------VTSASL--------------------------
--------------LIHSLRRHIQKM----------------------------------
-----------QKNATGFWNPQTEA-----------------------------------
-HVGAMKLMVYFL----------------------------ILYI-----------PYSV
ATLVQYLPFYAGMDM---------------------------------------------
-----------------------GTKSICLIFATL------------YSPGHSVLI----
----------
>T2R39
------------------------------------------PFLITLILAVLLAEYLIG
I-----------------------------------------------------------
----------IANGFIMAIH-----AAEWVQNKAVS------------------------
----TSGRILVFLSVSRI--------------------------ALQSLMMLEITIS---
-----------------STSLSFY--------------------SEDAVYYAFKISFIFL
NFCSLWFAAW---------LSFFYF--VKIANFS-----------------YPLFLK---
LRWRITGLIPWLLWLSVFISF--------------------SHSMFCIN---ICTVYCNN
SFPIHSSNSTKK-------------------------------------TYLSEINVVGL
AFFFNLGIVTPLIMFILTA-------------TL--------------------------
--------------LILSLKRHTLHM----------------------------------
-----------GSNATGSNDPSMEA-----------------------------------
-HMGAIKAISYFL----------------------------ILYI------------FNA
VALFIYLSNMFDINS---------------------------------------------
---------------------------LWNNLCQI----IMAA----YPASHSILL----
----------
>T2R40
------------------------------------------KFKVTFTLVVSGIECITG
I-----------------------------------------------------------
----------LGSGFITAIY-----GAEWARGKTLP------------------------
----TGDRIMLMLSFSRL--------------------------LLQIWMML-ENIF---
--------------------------------------------SLLFRIVYNQNSVYIL
FKVITVFLNH---------SNLWFA-AWLKVFYC-----------------LRIANF---
NHPLFFLMKRKIIVLMPWLLR---------------------LSVLVSL---SFSFPLSR
DVFNVYVNSSIP----------IPSSNS------------------TEKKYFSETNMVNL
VFFYNMGIFVPLIMFILAA-------------TL--------------------------
--------------LILSLKRHTLHM----------------------------------
-----------GSNATGSRDPSMKA-----------------------------------
-HIGAIKATSYFL----------------------------ILYI-------------FN
AIALFLSTSNIFDTY---------------------------------------------
--------------------------SSWNILCKI----IMAA----YPAGHSVQL----
----------
>TA2R1
------------------------------------------ESHLIIYFLLAVIQFLLG
I-----------------------------------------------------------
----------FTNGIIVVVN-----GIDLIKHRKMA----------PLDL----------
----LLSCLAVSRIFLQL-----------------------FIFYVNVIVIF-FIEF---
-------------------IMC----------------------SANCAILLFINE----
--LELWLATW---------LGVFYC--AKVASVR-----------------HPLFIW---
LKMRISKLVPWMIL-GSLLYV---------------------SMICVFH---SKYAGFMV
PYFLRKFFSQNA-------------------------------------TIQKEDTLAIQ
IFSFVAEFSVPLLIFLF-------------AVLL--------------------------
--------------LIFSLGRHTRQM----------------------------------
-----------RNTVAGSRVPGRGA-P---------------------------------
-----ISALLSIL----SFLI--------------------LYFS-------------HC
MIKVFLSSLKFHIRR---------------------------------------------
---------------------------FIFLFFIL----VIGI----YPSGHSLIL----
----------
>T2R19
------------------------------------------CFLLIISSILVVFAFVLG
N-----------------------------------------------------------
----------VANGFIALVN-----VIDWVNTRKIS------------------------
----SAEQILTALVVSRI-------------------------------GLL-WVML---
---------------------FLWYA------------------TVFNSALYGLEVRIVA
SNAWAVTNHFSMWLAAS--LSIFCL--LKIANFS-----------------NLISLH---
LKKRIKSVVLVILLGPLVFLI---------------------CNLAVIT---MDERV---
----WTKEYEGN----------VTWKIK-----------------------LRNAIHLSS
LTVTTLANLIPFTLSLICF-------------LL--------------------------
--------------LICSLCKHLKKM----------------------------------
-----------RLHSKGSQDPSTKV-----------------------------------
----HIKALQTVT----SFLM--------------------LFAI------------YFL
CIITSTWNLRTQQSK---------------------------------------------
---------------------------LVLLLCQT----VAIM----YPSFHSFIL----
----------
>T2R20
------------------------------------------SFLHIVFSILVVVAFILG
N-----------------------------------------------------------
----------FANGFIALIN-----FIAWVKRQKIS------------------------
----SADQIIAALAVSRV-------------------------------GLL-WVIL---
---------------------LHWYSTVLNPTS-----------SNLKVIIFISNAWAVT
NHFSIWLATS---------LSIFYL--LKIVNFS-----------------RLIFHH---
LKRKAKSVVLVIVLGSLFFLV---------------------CHLVMKH---TYINV---
----WTEECEGN----------VTWKIK-----------------------LRNAMHLSN
LTVAMLANLIPFTLTLISF-------------LL--------------------------
--------------LIYSLCKHLKKM----------------------------------
-----------QLHGKGSQDPSTKI-----------------------------------
----HIKALQTVT----SFLI--------------------LLAI------------YFL
CLIISFWNFKMRPKE---------------------------------------------
---------------------------IVLMLCQA----FGII----YPSFHSFIL----
----------
>T2R50
------------------------------------------TFLYIFFSILIMVLFVLG
N-----------------------------------------------------------
----------FANGFIALVN-----FIDWVKRKKIS------------------------
----SADQILTALAVSRI-------------------------------GLL-WALL---
---------------------LNWYLTVLNPAF-----------YSVELRITSYNAWVVT
NHFSMWLAAN---------LSIFYL--LKIANFS-----------------NLLFLH---
LKRRVRSVILVILLGTLIFLV---------------------CHLLVAN---MDESM---
----WAEEYEGN------------MTGK---------------------MKLRNTVHLSY
LTVTTLWSFIPFTLSLISF-------------LM--------------------------
--------------LICSLCKHLKKM----------------------------------
-----------QLHGEGSQDLSTKV-----------------------------------
----HIKALQTLI----SFLL--------------------LCAI-----------FFLF
LIVSVWSPRRLRNDP---------------------------------------------
----------------------------VVMVSKA----VGNI----YLAFDSFIL----
----------
>T2R45
------------------------------------------TFLPIIFSILVVVTFVIG
N-----------------------------------------------------------
----------FANGFIALVN-----STEWVKRQKIS------------------------
----FADQIVTALAVSRV-------------------------------GLL-WVLL---
---------------------LNWYSTVLNPAF-----------CSVELRTTAYNIWAVT
GHFSNWPATS---------LSIFYL--LKIANFS-----------------NLIFLR---
LKRRVKSVILVVLLGPLLFLA---------------------CHLFVVN---MNQIV---
----WTKEYEGN----------MTWKIK-----------------------LRRAMYLSD
TTVTMLANLVPFTVTLISF-------------LL--------------------------
--------------LVCSLCKHLKKM----------------------------------
-----------QLHGKGSQDPSTKV-----------------------------------
----HIKVLQTVI----------------------------SFFL--------LRAIYFV
SVIISVWSFKNLENK---------------------------------------------
---------------------------PVFMFCQA----IGFS----CSSAHPFIL----
----------
>T2R30
------------------------------------------TFLPIIFSILIVVIFVIG
N-----------------------------------------------------------
----------FANGFIALVN-----SIEWVKRQKIS------------------------
----FVDQILTALAVSRV-------------------------------GLL-WVLL---
---------------------LHWYATQLNPAF-----------YSVEVRITAYNVWAVT
NHFSSWLATS---------LSMFYL--LRIANFS-----------------NLIFLR---
IKRRVKSVVLVILLGPLLFLV---------------------CHLFVIN---MDETV---
----WTKEYEGN----------VTWKIK-----------------------LRSAMYHSN
MTLTMLANFVPLTLTLISF-------------LL--------------------------
--------------LICSLCKHLKKM----------------------------------
-----------QLHGKGSQDPSTKV-----------------------------------
----HIKALQTVT----SFLL--------------------LCAI------------YFL
SMIISVCNLGRLEKQ---------------------------------------------
---------------------------PVFMFCQA----IIFS----YPSTHPFIL----
----------
>T2R46
------------------------------------------TFLPIIFSILIVVTFVIG
N-----------------------------------------------------------
----------FANGFIALVN-----SIEWFKRQKIS------------------------
----FADQILTALAVSRV-------------------------------GLL-WVLV---
---------------------LNWYATELNPAF-----------NSIEVRITAYNVWAVI
NHFSNWLATS---------LSIFYL--LKIANFS-----------------NLIFLH---
LKRRVKSVVLVILLGPLLFLV---------------------CHLFVIN---MNQII---
----WTKEYEGN----------MTWKIK-----------------------LRSAMYLSN
TTVTILANLVPFTLTLISF-------------LL--------------------------
--------------LICSLCKHLKKM----------------------------------
-----------QLHGKGSQDPSMKV-----------------------------------
----HIKALQTVT----SFLL--------------------LCAI------------YFL
SIIMSVWSFESLENK---------------------------------------------
---------------------------PVFMFCEA----IAFS----YPSTHPFIL----
----------
>T2R31
------------------------------------------TFIPIIFSSVVVVLFVIG
N-----------------------------------------------------------
----------FANGFIALVN-----SIERVKRQKIS------------------------
----FADQILTALAVSRV-------------------------------GLL-WVLL---
---------------------LNWYSTVFNPAF-----------YSVEVRTTAYNVWAVT
GHFSNWLATS---------LSIFYL--LKIANFS-----------------NLIFLH---
LKRRVKSVILVMLLGPLLFLA---------------------CQLFVIN---MKEIV---
----RTKEYEGN----------LTWKIK-----------------------LRSAVYLSD
ATVTTLGNLVPFTLTLLCF-------------LL--------------------------
--------------LICSLCKHLKKM----------------------------------
-----------QLHGKGSQDPSTKV-----------------------------------
----HIKALQTVI----FFLL--------------------LCAV------------YFL
SIMISVWSFGSLENK---------------------------------------------
---------------------------PVFMFCKA----IRFS----YPSIHPFIL----
----------
>T2R43
------------------------------------------TFLPIIFSSLVVVTFVIG
N-----------------------------------------------------------
----------FANGFIALVN-----SIEWFKRQKIS------------------------
----FADQILTALAVSRV-------------------------------GLL-WVLL---
---------------------LNWYSTVLNPAF-----------NSVEVRTTAYNIWAVI
NHFSNWLATT---------LSIFYL--LKIANFS-----------------NFIFLH---
LKRRVKSVILVMLLGPLLFLA---------------------CHLFVIN---MNEIV---
----RTKEFEGN----------MTWKIK-----------------------LKSAMYFSN
MTVTMVANLVPFTLTLLSF-------------ML--------------------------
--------------LICSLCKHLKKM----------------------------------
-----------QLHGKGSQDPSTKV-----------------------------------
----HIKALQTVI----SFLL--------------------LCAI------------YFL
SIMISVWSFGSLENK---------------------------------------------
---------------------------PVFMFCKA----IRFS----YPSIHPFIL----
----------
>T2R13
------------------------------------------SALPSIFTLVIIAEFIIG
N-----------------------------------------------------------
----------LSNGFIVLIN-----CIDWVSKRELS------------------------
----SVDKLLIILAISRI-------------------------------GLI-WEIL---
---------------------VSWFLALHYLAIF----------VSGTGLRIMIFSWIVS
NHFNLWLATI---------FSIFYL--LKIASFS-----------------SPAFLY---
LKWRVNKVILMILLGTLVFLF---------------------LNLIQIN---MHIKD---
----WLDRYERN----------TTWNFS---------------------MSDFETFSVSV
KFTMTMFSLTPFTVAFISF-------------LL--------------------------
--------------LIFSLQKHLQKM----------------------------------
-----------QLNYKGHRDPRTKV-----------------------------------
----HTNALKIVI----SFL---------------------LFYA-----------SFFL
CVLISWISELYQNTV---------------------------------------------
----------------------------IYMLCET----IGVF----SPSSHSFLL----
----------
>T2R14
------------------------------------------GVIKSIFTFVLIVEFIIG
N-----------------------------------------------------------
----------LGNSFIALVN-----CIDWVKGRKIS------------------------
----SVDRILTALAISRI-------------------------------SLV-WLIF---
---------------------GSWCVSVFFPALF----------ATEKMFRMLTNIWTVI
NHFSVWLATG---------LGTFYF--LKIANFS-----------------NSIFLY---
LKWRVKKVVLVLLLVTSVFLF---------------------LNIALIN---IHINA---
---SINGYRRNK----------TCSSDS----------------------SNFTRFSSLI
VLTSTVFIFIPFTLSLAMF-----------LLLI--------------------------
--------------FSMWKHRKKMQH----------------------------------
-----------TVKISGDASTKAHR-----------------------------------
----GVKSVITFF----------------------------LLYA-----------IFSL
SFFISVWTSERLEEN---------------------------------------------
----------------------------LIILSQV----MGMA----YPSCHSCVL----
----------
>T2R10
------------------------------------------RVVEGIFIFVVVSESVFG
V-----------------------------------------------------------
----------LGNGFIGLVN-----CIDCAKNKLST-----------IGF----------
----ILTGLAISRIFLIW-----------------------IIITDGFIQIFSPNIY---
--------------------------------------------ASGNLIEYISYFWVIG
NQSSMWFATS---------LSIFYF--LKIANFS-----------------NYIFLW---
LKSRTNMVLPFMIV--FLLIS---------------------SLLNFAY---IAKIL---
----NDYKTKND----------TVWDLN-----------------------MYKSEYFIK
QILLNLGVIFFFTLSLITC-------------IF--------------------------
--------------LIISLWRHNRQM----------------------------------
-----------QSNVTGLRDSNTEA-----------------------------------
----HVKAMKVLI----SFII--------------------LFIL------------YFI
GMAIEISCFTVRENK---------------------------------------------
---------------------------LLLMFGMT----TTAI----YPWGHSFIL----
----------
>T2R42
------------------------------------------TELDKIFLILAIAEFIIS
M-----------------------------------------------------------
----------LGNVFIGLVN-----CSEGIKNQKVF----------SADF----------
----ILTCLAISTIGQLL-----------------------VILFDSFLVGL-ASHL---
--YTTYRLGK-------TVIML-WHMT-----------------NHLT------------
--TWLATC-----------LSIFYF--FKIAHFP-----------------HSLFLW---
LRWRMNGMIVMLLI-LSLFLL---------------------IFDSLVL---EIFID---
----ISLNIIDK-----------SNLTL---------------------YLDESKTLYDK
LSILKTLLSLTSFIPFSLF---------LTSLLF--------------------------
--------------LFLSLVRHTRNL----------------------------------
-----------KLSSLGSRDSSTEA-----------------------------------
-----HRRAMKMV----------------------------MSFL-----------FLFI
VHFFSLQVANGIFFM---------------------------------------------
---------------------------LWNNKYIK----FVMLALNAFPSCHSFIL----
----------
>T2R12
------------------------------------------PGIGNTFLIVMMGEFIIX
M-----------------------------------------------------------
----------LGNGFIVLVN------CIDVRSQMIL------------------------
----LDNCILTSLAISTI-------------------------------SQL-WIIL---
---------------LDSFVTALWPHLY----------------AFNKLIKFIHIFWALT
NHLVTWLACC---------LSVFYF--FKIAYFS-----------------HPCFIW---
LRWRISRTLLELPLGSLLLLF-----------------FNLALTGGLSD---LWINI---
----YTMYERNS-----------TWSLD-----------------------VSKILYCSL
WILVSLIYLISFLLSLISL-------------LL--------------------------
--------------LILSLMRHIRNL----------------------------------
-----------QLNTMGPRDLRMKA-----------------------------------
----HKRAMKMKM-----------------------------------------------
KMMVSFLLFFLVHFS---------------------------------------------
---------------------------------SL------------LPTGWIFLIQQK-
----------
>TA2R3
------------------------------------------GLTEGVFLILSGTQFTLG
I-----------------------------------------------------------
----------LVNCFIELVN-----GSSWFKTKRMS------------------------
----LSDFIITTLALLRI----------------------------ILLCIILTDSF---
--------------------LIEFSPNTH---------------DSGIIMQIIDVSWTFT
NHLSIWLATC---------LGVLYC--LKIASFS-----------------HPTFLW---
LKWRVSRVMVWMLLGALLLSC---------------------GSTASLINEFKLYSV---
----FRGIEATR----------NVTEHF----------------------RKKRSEYYLI
HVLGTLWYLPPLIVSLASY-------------SL--------------------------
--------------LIFSLGRHTRQM----------------------------------
-----------LQNGTSSRDPTTEA-----------------------------------
----HKRAIRIIL-------------------------------------------SFFF
LFLLYFLAFLIASFG---------------------------------------------
--------------------NFLPKTKMAKMIGEV----MTMF----YPAGHSFIL----
----------
>TA2R8
------------------------------------------SPADNIFIILITGEFILG
I-----------------------------------------------------------
----------LGNGYIALVN-----WIDWIKKKKIS----------TVDY----------
----ILTNLVIARICLIS-----------------------VMVVNGIVIVLNPDVY---
--------------------------------------------TKNKQQIVIFTFWTFA
NYLNMWITTC---------LNVFYF--LKIASSS-----------------HPLFLW---
LKWKIDMVVHWILL-GCFAIS---------------------LLVSLIA---AIVLSCDY
RFHAIAKHKRNI----------------------------------TEMFHVSKIPYFEP
LTLFNLFAIVPFIVSLISF-----------FLLV--------------------------
--------------RSLWRHTKQIKL----------------------------------
-------------YATGSRDPSTEV-----------------------------------
----HVRAIKTMT----SFIF--------------------FFFL------------YYI
SSILMTFSYLMTKYK---------------------------------------------
---------------------------LAVEFGEI----AAIL----YPLGHSLIL----
----------
>TA2R7
------------------------------------------DKVQTTLLFLAVGEFSVG
I-----------------------------------------------------------
----------LGNAFIGLVN-----CMDWVKKRKIA--------SIDLILTSLAISRICL
LCVILLDCFILVLYPDVY----------------------ATGKEMRIIDFF-WTLT---
--------------------------------------------NHLS------------
--IWFATC-----------LSIYYF--FKIGNFF-----------------HPLFLW---
MKWRIDRVISWILL-GCVVLS---------------------VFISLPA---TENLNADF
RFCVKAKRKTNL-----------TWSCR-----------------------VNKTQHAST
KLFLNLATLLPFCVCLMSF-----------FLLI--------------------------
----------------LSLRRHIRRM----------------------------------
-----------QLSATGCRDPSTEA-----------------------------------
----HVRALKAVI----SFL---------------------LLFI-----------AYYL
SFLIATSSYFMPETE---------------------------------------------
---------------------------LAVIFGES----IALI----YPSSHSFIL----
----------
>TA2R9
------------------------------------------SAIEAIYIILIAGELTIG
I-----------------------------------------------------------
----------WGNGFIVLVN-----CIDWLKRRDIS------------------------
----LIDIILISLAISRI----------------------------CLLCVISLDGF---
----------------FMLLFPGTYGN-----------------SVLVSIVNVVWTFANN
SSLWFTSC-----------LSIFYL--LKIANIS-----------------HPFFFW---
LKLKINKVMLAILL-GSFLIS---------------------LIISVPKNDDMWYHL---
----FKVSHEEN----------ITWKFK-----------------------VSKIPGTFK
QLTLNLGVMVPFILCLISF-----------FLLL--------------------------
----------------FSLVRHTKQI----------------------------------
-----------RLHATGFRDPSTEA-----------------------------------
----HMRAIKAVI----IFLL--------------------LLIV------------YYP
VFLVMTSSALIPQGK---------------------------------------------
---------------------------LVLMIGDI----VTVI----FPSSHSFIL----
----------
>GP128
------LGNQSVVEPNIAIQSANFSSENAVGPSNVRFSVQKGASSSLVSSSTFIHTNVDG
LNPDAQTELQVLLNMTKNYT----------------------------------------
----------KTCGFVVYQNDKLFQSKTFTAKSDFS--------QKIISSKTDENEQDQS
ASVDMVFSPKYNQKEFQL---------------------------YSYACVY-WNLS---
--------------------AKDWD-------------------TYGCQKDKGTDG----
--FLRCRCNH---------TTNFAV-LMTFKKDY--------------------------
QYPKSLDILSNVGC-ALSVTG---------------------LALTVIF---QIVTR---
----KVRKTSVT----------------------------------------WVL-----
---------VNLCISMLIF-----------------------------------------
--------------NLLFVFGIENSN----------------------------------
-----------KNLQTSDGDINNID-----------------------------------
----------------------------------------------------------FD
NNDIPRTDTINIPNP---------------------------------------------
---------------------------MCTAIAAL----LHYF----LLVTFT-------
----------
>T2R60
------------------------------------------DKKAIILVTILLLLRLVA
I-----------------------------------------------------------
----------AGNGFITAAL-----GVEWVLRRMLL------------------------
----PCDKLLVSLGASRF------------------------CLQSVVMGKTIYVFL---
---------------------HPMAF------------------PYNPVLQFLAFQWDFL
NAATLWSSTW---------LSVFYC--VKIATFT-----------------HPVFFW---
LKHKLSGWLPWMLFSSVGLSS---------------------FTTILFF---IGNHR---
----MYQNYLRN--------HLQPWNVT-----------------------GDSIRSYCE
KFYLFPLKMITWTMPTAVF---------FICMIL--------------------------
--------------LITSLGRHRKKA----------------------------------
-----------LLTTSGFREPSVQA-----------------------------------
----HIKALLALL----------------------------SFAM------------LFI
SYFLSLVFSAAGIFP---------------------------------------------
------------------------PLDFKFWVWES----VIYL----CAAVHPIIL----
----------
>GP123
----------------------------------------GAFYGPAAIITLVTCVYFLG
T-----------------------------------------------------------
----------YVQLRRHPGR--------RYELRTQP------------------------
---EEQRRLATPEGGRGI-----------------------------RPGTP-PAHD---
--------------------------------------------APGASVLQNE------
--HSFQAQLR---------AAAFTL--F-----------------------LFTATWAFG
ALAVSQGHFLDMVFSCLYGAF---------------------CVTLGLF---VLIHH---
----CAKREDVW----------QCW---------------------------WACCPPRK
DAHPALDANGAALGRAACL-----------------------------------------
--------------HSPGLGQPRGFA----------------------------------
------------HPPGPCKMTNLQA-----------------------------------
-AQGHASCLSPAT----------------------------PCCA------------KMH
CEPLTADEAHVHLQE---------------------------------------------
---------------------------------------EGAF--GHDPHLHG-------
----------
>GP180
---------------------------------------VSQIPSPQTWHVFYADKYTCQ
D-----------------------------------------------------------
-------------------------DKENSQVEDIP------------------------
----FEMVLLNPDAEGNP-----------------------------------FDHF---
--------------------------------------------SAGESGL---------
-------------------HEFFFL-----------------------------------
------LVLVYFVIACIYAQS-------------------------------LWQAI---
--------KKGG------------------------------------------------
----------PMHMILKVL-----------------------------------------
--------------TTALLLQAGSAL----------------------------------
------------------------------------------------------------
-----------------------------------------ANYI---------------
------------------------------------------------------------
-----------------------------------------------HFSSYS-------
----------
>GRM1
----------------------------------------------NIESIIAIAFSCLG
I-----------------------------------------------------------
----------LVTLFVTLIF---------VLYRDTP-----------VVK----------
----SSSRELCYIILAGI-----------------------FLGYVCPFTLI-AKPT---
--------------------------------------------TTSCYL----------
--QRLLVGLS---------SAMCYS-ALVTKT-------------------NRIARILAG
SKKKICTRKPRFM--SAWAQV---------------------IIASILISVQLTLVV---
----TLIIMEPP----------MPILSY-----------------------PSIKEVYLI
CNTSNLGVVAPLGYNGLLI-----------------------------------------
--------------MSCTYYAFKTRN----------------------------------
--------------VPANFNEAKYI-----------------------------------
-----AFTMYTTC----------------------------IIWL-------------AF
VPIYFGSNYKIITTC---------------------------------------------
------------------------FAVSLSVTVAL----GCMF----TPKMYIII-----
----------
>GRM5
----------------------------------------------DPEPIAAVVFACLG
L-----------------------------------------------------------
----------LATLFVTVVF---------IIYRDTP--------VVKSSS----------
----RELCYIILAGICLG--------------------------YLCTFCLI-AKPK---
--------------------------------------------QIYCYLQRIGIGLSPA
MSYSALVTKT---------NRIARI--------------------------LAGSKKKIC
TKKPRFMSACAQLVIAFILIC---------------------IQLGIIV---ALFIM---
----EPPDIMHD--------------------------------------YPSIREVYLI
CNTTNLGVVTPLGYNGLLI-----------------------------------------
--------------LSCTFYAFKTRN----------------------------------
--------------VPANFNEAKYI-----------------------------------
-----AFTMYTTC----------------------------IIWL-------------AF
VPIYFGSNYKIITMC---------------------------------------------
------------------------FSVSLSATVAL----GCMF----VPKVYIIL-----
----------
>GRM6
----------------------------------------------SPWAAPPLLLAVLG
I-----------------------------------------------------------
----------VATTTVVATF---------VRYNNTP-----------IVR----------
----ASGRELSYVLLTGI------------------------FLIYAITFLMVAEPG---
--------------------------------------------AAVCAA----------
--RRLFLGLG---------TTLSYS-ALLTKTNRI----------------YRIFEQGKR
SVTPPPFISPTSQLVITFSLT---------------------SLQVVGM---IAWLGARP
PHSVIDYEEQRT-------------------------------------VDPEQARGVLK
CDMSDLSLIGCLGYSLLLM-----------------------------------------
--------------VTCTVYAIKARG----------------------------------
--------------VPETFNEAKPI-----------------------------------
-----GFTMYTTC----------------------------IIWL-----------AFVP
IFFGTAQSAEKIYIQ---------------------------------------------
-------------------TTTLTVSLSLSASVSL----GMLY----VPKTYVIL-----
----------
>GRM4
----------------------------------------------SPWAVLPLFLAVVG
I-----------------------------------------------------------
----------AATLFVVITF---------VRYNDTP-----------IVK----------
----ASGRELSYVLLAGI-----------------------FLCYATTFLMI-AEPD---
--------------------------------------------LGTCSL----------
--RRIFLGLG---------MSISYA-ALLTKTNRI----------------YRIFEQGKR
SVSAPRFISPASQLAITFSLI---------------------SLQLLGI---CVWFVVDP
SHSVVDFQDQRT-------------------------------------LDPRFARGVLK
CDISDLSLICLLGYSMLLM-----------------------------------------
--------------VTCTVYAIKTRG----------------------------------
--------------VPETFNEAKPI-----------------------------------
-----GFTMYTTC----------------------------IVWL-----------AFIP
IFFGTSQSADKLYIQ---------------------------------------------
-------------------TTTLTVSVSLSASVSL----GMLY----MPKVYIIL-----
----------
>GRM7
----------------------------------------------SPWAVIPVFLAMLG
I-----------------------------------------------------------
----------IATIFVMATF---------IRYNDTP-----------IVR----------
----ASGRELSYVLLTGI-----------------------FLCYIITFLMI-AKPD---
--------------------------------------------VAVCSF----------
--RRVFLGLG---------MCISYA-ALLTKTNRI----------------YRIFEQGKK
SVTAPRLISPTSQLAITSSLI---------------------SVQLLGV---FIWFGVDP
PNIIIDYDEHKT-------------------------------------MNPEQARGVLK
CDITDLQIICSLGYSILLM-----------------------------------------
--------------VTCTVYAIKTRG----------------------------------
--------------VPENFNEAKPI-----------------------------------
-----GFTMYTTC----------------------------IVWL-----------AFIP
IFFGTAQSAEKLYIQ---------------------------------------------
-------------------TTTLTISMNLSASVAL----GMLY----MPKVYIII-----
----------
>GRM8
----------------------------------------------SPWAVVPVFVAILG
I-----------------------------------------------------------
----------IATTFVIVTF---------VRYNDTP-----------IVR----------
----ASGRELSYVLLTGI-----------------------FLCYSITFLMI-AAPD---
--------------------------------------------TIICSF----------
--RRVFLGLG---------MCFSYA-ALLTKTNRI----------------HRIFEQGKK
SVTAPKFISPASQLVITFSLI---------------------SVQLLGV---FVWFVVDP
PHIIIDYGEQRT-------------------------------------LDPEKARGVLK
CDISDLSLICSLGYSILLM-----------------------------------------
--------------VTCTVYAIKTRG----------------------------------
--------------VPETFNEAKPI-----------------------------------
-----GFTMYTTC----------------------------IIWL-----------AFIP
IFFGTAQSAEKMYIQ---------------------------------------------
-------------------TTTLTVSMSLSASVSL----GMLY----MPKVYIII-----
----------
>GRM2
----------------------------------------------DAWAVGPVTIACLG
A-----------------------------------------------------------
----------LATLFVLGVF---------VRHNATP-----------VVK----------
----ASGRELCYILLGGV------------------------FLCYCMTFIFIAKPS---
--------------------------------------------TAVCTL----------
--RRLGLGTA---------FSVCYS-ALLTKTNRI----------------ARIFGGARE
GAQRPRFISPASQVAICLALI---------------------SGQLLIV---VAWLV---
----VEAPGTGK-----------------------------------ETAPERREVVTLR
CNHRDASMLGSLAYNVLLI-----------------------------------------
--------------ALCTLYAFKTRK----------------------------------
-------------CPENFNEAKFIG-----------------------------------
------FTMYTTC----------------------------IIWL-----------AFLP
IFYVTSSDYRVQTTT---------------------------------------------
----------------------MCVSVSLSGSVVL----GCLF----APKLHIIL-----
----------
>GRM3
----------------------------------------------DAWAIGPVTIACLG
F-----------------------------------------------------------
----------MCTCMVVTVF---------IKHNNTP--------LVKASG----------
----RELCYILLFGVGLS------------------------------YCMT-FFFI---
--------------------------------------------AKPSPVICALRRLGLG
SSFAICYSALLTKTNCI--ARIFDG--VKNGAQR-----------------PKFISPSSQ
VFICLGLILVQIVMVSVWLIL---------------------EAPGTRR---YTLAE---
----KRETVILK-----------CNVKD--------------------------------
---------SSMLISLTYD-----------VILV--------------------------
--------------ILCTVYAFKTRK----------------------------------
-------------CPENFNEAKFIG-----------------------------------
------FTMYTTC----------------------------IIWL-----------AFLP
IFYVTSSDYRVQTTT---------------------------------------------
----------------------MCISVSLSGFVVL----GCLF----APKVHIIL-----
----------
>GPC6A
----------------------------------------------DSLAILLLILSLLG
I-----------------------------------------------------------
----------IFVLVVGIIF---------TRNLNTP-----------VVK----------
----SSGGLRVCYVILLC-----------------------HFLNFASTSFFIGEPQ---
--------------------------------------------DFTCKTRQTMFG----
--VSFTLCI----------SCILTK-SLKILLAF-----------------SFDPKL---
QKFLKCLYRPILIIFTCTGIQ---------------------VVICTLW---LIFAA---
----PTVEVNVS---------------------------------------LPRVIILEC
EEGSILAFGTMLGYIAILA-----------------------------------------
--------------FICFIFAFKGKY----------------------------------
---------------ENYNEAKFIT-----------------------------------
------FGMLIYF----------------------------IAWI-----------TFIP
IYATTFGKYVPAVEI---------------------------------------------
------------------------IVILISNYGIL----YCTF----IPKCYVII-----
----------
>CASR
----------------------------------------------EPFGIALTLFAVLG
I-----------------------------------------------------------
----------FLTAFVLGVF---------IKFRNTP------------------------
----IVKATNRELSYLLL---------------------------FSLLCCFSSSLF---
----------------FIGEPQDWT----------------------CRLRQPAFG----
--ISFVLCI----------SCILVK--------------------------TNRVLLVFE
AKIPTSFHRKWWGLNLQFLLV---------------------FLCTFMQ---IVICV---
----IWLYTAPP-------------------------------------SSYRNQELEDE
IIFITCHEGSLMALGFLIG---------YTCLLA--------------------------
--------------AICFFFAFKSRK----------------------------------
--------------LPENFNEAKFI-----------------------------------
-----TFSMLIFF----------------------------IVWI-----------SFIP
AYASTYGKFVSAVEV---------------------------------------------
------------------------IAILAASFGLL----ACIF----FNKIYIIL-----
----------
>GPR97
------------------------------------------VRLAVTILDIGPGTLFKG
PRLG--------------------------------------------------------
----------LGDGSGVLNN--------RLVGLSVG--------QMHVTK----------
----LAEPLEIVFSHQRP------------------------PPNMTLTCVF-WDVT---
-----------------KGTTGDWS-------------------SEGCSTEVRPE-----
--GTVCCCDH---------LTFFAL-LLRPTLDQ--------------------------
STVHILTRISQAGC-GVSMIF---------------------LAFTIIL---YAFLR---
----LSRERFKS-------------------------------------EDAPKIHVA--
---------LGGSLFLLNL-----------AFLV--------------------------
------------------------------------------------------------
--------------NVGSGSKGSDA-----------------------------------
-----------------------------------------ACWA---------------
-RGAVFHYFLLCAFT---------------------------------------------
------------------------------------------------------------
----------
>BAI2
---------SLREHLAKGQRMLAGEGMSQVVRSLQELLARRTYYSGDLLFSVDILRNVTD
T-----------------------------------------------------------
----------FKRATYVPSADDVQTLGLILPPPRPP-----LAVTSRVMTVTVRPPTQP-
----PAEPLITVELSYII------------------------NGTTDPHCAS-WDYS---
---------------RADASSGDWD-------------------TENCQTLETQAA----
--HTRCQCQH---------LSTFAV--------------------------LAQPPKDLT
LELAGSPSVPLVIGCAVSCMA---------------------LLTLLAI---YAAFW---
----RFIKSERS-----IILLNFCLSIL-----------------------ASNILILVG
QSRVLSKGVCTMTAAFLHF-----------FFLS--------------------------
--------------SFCWVLTEAWQS----------------------------------
-----------YLAVIGRMRTRLVR-----------------------------------
---KRFLCLGWGL----PALVVAVSVGFTRTKGYGTSS---YCWLSLEGGLLYAFVGPAA
VIVLVNMLIGIIVFN---------------------KLMARDGISDKSKKQRAGSERCPW
ASLLLPCSACGAVPSPLLSSASARNAMASLWSSCV----VLPL----LALTWMSAVL---
----------
>BAI3
---------SIKEHLAKGQRMLAGDGMSQVTKTLLDLTQRKNFYAGDLLMSVEILRNVTD
T-----------------------------------------------------------
----------FKRASYIPASDGVQNLDLILPTLRNY-----TVINSKIIVVTIRPEPK--
----TTDSFLEIELAHLA------------------------NGTLNPYCVL-WDDS---
---------------KTNESLGTWS-------------------TQGCKTVLTDAS----
--HTKCLCDR---------LSTFAI--------------------------LAQQPREII
MESSGTPSVTLIVGSGLSCLA---------------------LITLAVV---YAALW---
----RYIRSERS-----IILINFCLSII-----------------------SSNILILVG
QTQTHNKSICTTTTAFLHF-----------FFLA--------------------------
--------------SFCWVLTEAWQS----------------------------------
-----------YMAVTGKIRTRLIR-----------------------------------
---KRFLCLGWGL----PALVVATSVGFTRTKGYGTDH---YCWLSLEGGLLYAFVGPAA
AVVLVNMVIGILVFN---------------------KLVSRDGILDKKLKHRAGQMSEPH
SGLTLKCAKCGVVSTTALSATTASNAMASLWSSCV----VLPL----LALTWMSAVL---
----------
>BAI1
---------MTREHLAKAQRGLPGEGVSEVIQTLVEISQDGTSYSGDLLSTIDVLRNMTE
I-----------------------------------------------------------
----------FRRAYYSPTPGDVQNLGSFLALQRNT----------TVLNSKVISVTVKP
PPRSLRTPLEIEFAHMYN-------------------------GTTNQTCIL-WDET---
----------DVPSSSAPPQLGPWS-------------------WRGCRTVPLDAL----
--RTRCLCDR---------LSTFAI--------------------------LAQLSADAN
MEKATLPSVTLIVGCGVSSLT---------------------LLMLVII---YVSVW---
----RYIRSERS-----VILINFCLSII-----------------------SSNALILIG
QTQTRNKVMCTLVAAFLHF-----------FFLS--------------------------
--------------SFCWVLTEAWQS----------------------------------
-----------YMAVTGHLRNRLIR-----------------------------------
---KRFLCLGWGL----PALVVAISVGFTKAKGYSTMN---YCWLSLEGGLLYAFVGPAA
AVVLVNMVIGILVFN---------------------------------------------
---------KLVSKDGITDKKLKERAGASLWSSCV----VLPL----LALTWMSAVL---
----------
>GP113
-------------------------------------QGSPAEEVPQILAQLPGQAAEAS
S-----------------------------------------------------------
----------PSDLLTLLST---MKYVAKVVAEARI------------------------
----QLDRRALKNLLIAT------------------------DKVLDMDTRSLWTLA---
------------------QARKPWAGSTLLLAVE----------TLACSLCPQD------
--HPFAFSLP---------NVLLQS-QLFGPTF------------------PADYSISFP
TRPPLQAQIPRHSLAPLVRNG---------------------TEISITS---LVLRKLDH
LLPSNYGQGLGDSLYATPGLVLVISIMA-------------------GDRAFSQGEVIMD
FGNTDGSPHCVFWDHSLFQGRGGWSKEGCQAQVASASPTAQ-------------------
--------------CLCQHLTAFSVL----------------------------------
-----------MSPHTVPEEPALAL----------------------------------L
TQVGLGASILALL----VCLG--------------------VYWLVWRVVVRNKISYFRH
AALLNMVFCLLAADT---------------------------------------------
------------CFLGAPFLSPGPRSPLCLAAAFL----CHFL----YLATFF-------
----------
>GP115
-----------------------------------------HNNSENIVNELFI------
------------------------------------------------------------
----------QTKGFHINHN-------TSEKSLNFS------------------------
----MSMNNTTEDILGMV------------------------QIPRQELRKL-WPNA---
--------------------------------------------SQAISIAFPTLGAILR
EAHLQNVSLP---------RQVNGL-VLSVVLPERLQEI------------ILTFEKINK
TRNARAQCVGWHSKKRRWDEK---------------------ACQMMLD-----------
----IRNEVKCR-----------CNYTS-------------------VVMSFSILMSSKS
MTDKVLDYITCIGLSVSIL-----------------------------------------
--------------SLVLCLIIEATV----------------------------------
-----------WSRVVVTEISYMRH-----------------------------------
-----------------------------------------VCIV---------NIAVSL
LTANVWFIIGSHFNI---------------------------------------------
---------------------KAQDYNMCVAVTFF----SHFF----YLSLFF-------
----------
>GP111
--------------------------------------DKHPVDISDVFIHTMGTTISGD
N-----------------------------------------------------------
----------IGKNFTFSMR---------INDTSNE------------------------
----VTGRVLISRDELRK--------------------------VPSPSQVISIAFP---
--------------------------------------------TIGAILEAS-------
--LLENVTVN---------GLVLSA-ILPKELKRI----------------SLIFEKISK
SEERRTQCVGWHSVENRWDQQ---------------------ACKMIQENSQQAVCK---
----CRPSKLFT-----------SFSIL------------------MSPHILESLILTYI
TYVGLGISICSLILCLSIE-----------------------------------------
--------------VLVWSQVTKTEI----------------------------------
---------------TYLRHVCIVN-----------------------------------
-----IAATLLMA----------------------------DVWF--------------I
VASFLSGPITHHKGC---------------------------------------------
-----------------------VAATFFVHFFYL----SVFF-----------------
----------
>GP110
-----------------------------------------DAGCHLVNETQDIVTCQCT
H-----------------------------------------------------------
----------LTSFSILMSPFVPSTIFPVVKWITYV--------GLGISIGS--------
----LILCLIIEALFWKQ-------------------IKKSQTSHTRRICMVNIALS---
-----------------LLIADVWFIV-----------------GATVDTTVNPSGVCTA
AVFFTHFFYL---------SLFFWM-LMLGILLA-----------------YRIILV---
FHHMAQHLMMAVGFCLGYGCP---------------------LIISVIT---IAVTQ---
----PSNTYKRK---------DVCWLNW--------------------------SNGSKP
LLAFVVPALAIVAVNFVVV-----------LLVL--------------------------
--------------TKLWRPTVGERL----------------------------------
--------------SRDDKATIIRV-----------------------------------
-----GKSLLILT----PLLG--------------------LTWG-------FGIGTIVD
SQNLAWHVIFALLNA---------------------------------------------
-----------------------------------------------FQGFFILC-----
----------
>GP116
-------------------------------------GGWDSSGCYVEEGDGDNVTCICD
H-----------------------------------------------------------
----------LTSFSILMSPDSPDPSSLLGILLDII---SYVGVGFSILS----------
----LAACLVVEAVVWKS-------------------VTKNRTSYMRHTCIVNIAAS---
-----------------LLVANTWFIVVAAIQDNR---------YILCKTACVAAT----
--FFIHFFYL---------SVFFWMLTLGLMLF------------------YRLVFI---
LHETSRSTQKAIAFCLGYGCP---------------------LAISVIT---LGATQ---
---PREVYTRKN----------VCWLNW---------------------EDTKALLAF--
--------AIPALIIVVVN-----------------------------------------
--------------ITITIVVITKIL----------------------------------
------------RPSIGDKPCKQEK----------------------------------S
SLFQISKSIGVLT----PLLG--------------------LTWG----------FGLTT
VFPGTNLVFHIIFAI---------------------------------------------
----------------------------LNVFQGL----FILL-----------------
----------
>GP133
------------------------------LSYLQNVSLSLPSKSLSEQTALNLTKTFLK
A-----------------------------------------------------------
----------VGEILLLPGWIALSEDSAVVLSLIDT-----------IDT----------
----VMGHVSSNLHGSTP-----------------------QVTVEGSSAMAEFSVA---
-----------------KILPKTVN-------------------SSHYRFPAHGQSFIQI
PHEAFHRHAW---------STVVGL--LYHSMHY-----------------YLNNIWPAH
TKIAEAMHHQDCLLFATSHLI---------------------SLEVSPP---PTLSQNLS
GSPLITVHLKHRLTRKQHSEATNSSNRV---------------------FVYCAFLDFSS
GEGVWSNHGCALTRGNLTYSVCRCTHLTNFAILM--------------------------
--------------QVVPLELARGHQ----------------------------------
--------------VALSSISYVGC-----------------------------------
--SLSVLCLVATL----------------------------VTFAVLSSVSTIRNQRYHI
HANLSFAVLVAQVLL---------------------------------------------
----------------LISFRLEPGTTPCQVMAVL----LHYF----FLSAFA-------
----------
>GP144
-------------------------------------GAWATTGCSVAALYLDSTACFCN
H-----------------------------------------------------------
----------STSFAILLQIYEVQRGPEEESLLRTL--------SFVGCG----------
----VSFCALTTTFLLFL---------------------VAGVPKSERTTVH-KNLT---
--FSLASAEG-------FLMTSEWAKAN----------------EVACVAVTV-------
---AMHFLFL---------VAFSWM--LVEGLLL-----------------WRKVVA---
VSMHPGPGMRLYHA-TGWGVP---------------------VGIVAVT---LAMLP---
----HDYVAPGH-----------CWLNV-------------------HTNAIWAFVGP--
-------VLFVLTANTCIL---------ARVVMI--------------------------
--------------TVSSARRRARML----------------------------------
--------SPQPCLQQQIWTQIWAT-----------------------------------
-----VKPVLVLL----PVLG--------------------LTWL----------AGILV
HLSPAWAYAAVGLNS---------------------------------------------
-----------------------------------------------IQGLYIFL-----
----------
>GP114
-------------------------------------------ELRLICIYFSNTHFFKD
E-----------------------------------------------------------
----------NNSSLLNNYVLGAQLSHGHVNNLRDP------------------------
----VNISFWHNQSLEGY----------------------------TLTCVF-WKEG---
---------------ARKQPWGGWS-------------------PEGCRTEQPSHS----
--QVLCRCNH---------LTYFAV-----------------------------------
LMQLSPALVPAELLAPLTYIS---------------------LVGCSIS-----------
------------------------------------------------------------
-------IVASLITVLLHF-----------------------------------------
--------------HFRKQSDSLTRI----------------------------------
-------------------HMNLHA-----------------------------------
-------SVLLLN----------------------------IAFL---------LSPAFA
MSPVPGSACTALAAA---------------------------------------------
-----------------------------LHYALL----SCLT-----------------
----------
>GPR64
-------------------------------PTVSAPANVNTTSAPPVQTDIVNTSSISD
LENQVLQM----------------------------------------------------
----------EKALSLGSLEPNLAGTPALFQDPSLE--------NLSLISYVISSSVANL
TVRNLTRNVTVTLKHINP-----------------------SQDELTVRCVF-WDLG---
----------------RNGGRGGWS-------------------DNGCSVKDRRLN----
--ETICTCSH---------LTSFGV--LLDLS-------------------RTSVLP---
AQMMALTFITYIGCGLSSIFL---------------------SVTLVTY---IAFEK---
----IRRDYPSK------ILIQLCAALL---------------------LLNLVFLLDSW
IALYKMQGLCISVAVFLHY-----------FLLV--------------------------
--------------SFTWMGLEAFHM----------------------------------
-----------YLALVKVFNTYIRK-----------------------------YILKFC
IVGWGVPAVVVTI----ILTISPDNYGLGSYGKFPNGSPDDFCWINNNAVFYITVVGYFC
VIFLLNVSMFIVVLV---------------------------------------------
-------QLCRIKKKKQLGAQRKTSIQDLRSIAGL-----TFL----LGITWGFAFF---
----------
>GP126
------GGWNTSGCVAHRDSDASETVCLCNHFTHFGVLMDLPRSASQLDARNTKVLTFIS
Y-----------------------------------------------------------
----------IGCGISAIFSAATLLTYVAFEKLRRD------------------------
----YPSKILMNLSTALL-----------------------------FLNLL-FLLD---
----------------------GWITSFNV--------------DGLCIAVA--------
--VLLHFFLL---------ATFTWM-GLEAIHMY-----------------IALVKV---
FNTYIRRYILKFCI-IGWGLP---------------------ALVVSVV---LASRNNNE
VYGKESYGKEKG--------DEFCWIQD-------------------------PVIFY--
-------VTCAGYFGVMFF-------LNIAMFIV--------------------------
--------------VMVQICGRNGKR----------------------------------
-------------SNRTLREEVLRN-----------------------------------
-----LRSVVSLT----FLLG--------------------MTWG---------------
FAFFAWGPLNIPFMY---------------------------------------------
---------------------------LFSIFNSL-------------QGLFIFI-----
----------
>ELTD1
--------------------------TVEQATLRISQSFQKTTEFDTNSTDIALKVFFFD
SYNMKHIHPHMNMDGDYINIFPKRKAAYDSNGNVAVAFVYY-------------------
----------KSIGPLLSSSDNFLLKPQNYDNSEEE--------ERVISSVISVSMSSNP
PTLYELEKITFTLSHRKV------------------------TDRYRSLCAF-WNYS---
----------------PDTMNGSWS-------------------SEGCELTYSNET----
--HTSCRCNH---------LTHFAI--LMSS--------------------GPSIGI---
KDYNILTRITQLGI-IISLIC---------------------LAICIFT---FWFFS---
----EIQSTRTT------IHKNLCCSLF-----------------------LAELVFLVG
INTNTNKLFCSIIAGLLHY-----------FFLA--------------------------
--------------AFA-------------------------------------------
------------------------------------------------------------
------------------------------------------------------------
------------------------------------------------------------
------------------------------------------------------------
----------
>LPHN3
-----------------ITQKLKSGETAANIARELAEQTRNHLNAGDITYSVRAMDQLVG
LLDVQLRNLTPGGKDSAARSLNKNLGPYLSTENASMK-----------------------
----------LGTEALSTNHSVIVNSPVITAAINKE--------FSNKVY----------
----LADPVVFTVKHIKQ-----------------------SEENFNPNCSF-WSYS---
----------------KRTMTGYWS-------------------TQGCRLLTTNKT----
--HTTCSCNH---------LTNFAV--LMA---------------------HVEVKHSDA
VHDLLLDVITWVGI-LLSLVC---------------------LLICIFT---FCFFR---
----GLQSDRNT------IHKNLCISLF-----------------------VAELLFLIG
INRTDQPIACAVFAALLHF-----------FFLA--------------------------
--------------AFTWMFLEGVQL----------------------------------
-----------YIMLVEVFESEHSR-----------------------------------
--RKYFYLVGYGM----PALIVAVSAAVDYRSYGTDK----VCWLRLDTYFIWSFIGPAT
LIIMLNVIFLGIALY---------------------------------------------
-------KMFHHTAILKPESGCLDNIKSWVIGAIA----LLCL----LGLTWAFGLM---
----------
>LPHN1
-----------------VAQKIKSGENAANIASELARHTRGSIYAGDVSSSVKLMEQLLD
ILDAQLQALRPIERESAGKNYNKMHKRERTCKDY--------------------------
----------IKNLGLFLSTENATVKLAGEAGPGGP-----GGASLVVNSQVIAASINKE
SSRVFLMDPVIFTVAHLE-----------------------DKNHFNANCSF-WNYS---
----------------ERSMLGYWS-------------------TQGCRLVESNKT----
--HTTCACSH---------LTNFAV--LM----------------------AHREIYQGR
INELLLSVITWVGI-VISLVC---------------------LAICIST---FCFLR---
----GLQTDRNT------IHKNLCINLF-----------------------LAELLFLVG
IDKTQYEIACPIFAGLLHY-----------FFLA--------------------------
--------------AFSWLCLEGVHL----------------------------------
-----------YLLLVEVFESEYSR-----------------------------------
--TKYYYLGGYCF----PALVVGIAAAIDYRSYGTEK----ACWLRVDNYFIWSFIGPVS
FVIVVNLVFLMVTLH---------------------------------------------
-------KMIRSSSVLKPDSSRLDNIKSWALGAIA----LLFL----LGLTWAFGLL---
----------
>LPHN2
-----------------LAQKIRSGENAASLANELAKHTKGPVFAGDVSSSVRLMEQLVD
ILDAQLQELKPSEKDSAGRSYNKLQKREKTCRAY--------------------------
----------LKSLGQFLSTENATIKLGADFIGRNS--------TIAVNSHVISVSINKE
SSRVYLTDPVLFTLPHID-----------------------PDNYFNANCSF-WNYS---
----------------ERTMMGYWS-------------------TQGCKLVDTNKT----
--RTTCACSH---------LTNFAI--LMA---------------------HREIAYKDG
VHELLLTVITWVGI-VISLVC---------------------LAICIFT---FCFFR---
----GLQSDRNT------IHKNLCINLF-----------------------IAEFIFLIG
IDKTKYAIACPIFAGLLHF-----------FFLA--------------------------
--------------AFAWMCLEGVQL----------------------------------
-----------YLMLVEVFESEYSR-----------------------------------
--KKYYYVAGYLF----PATVVGVSAAIDYKSYGTEK----ACWLHVDNYFIWSFIGPVT
FIILLNIIFLVITLC---------------------------------------------
-------KMVKHSNTLKPDSSRLENIKSWVLGAFA----LLCL----LGLTWSFGLL---
----------
>CD97
-----------LGRDSKTSSAEVTIQNVIKLVDELMEAPGDVEALAPPVRHLIATQLLSN
LEDIMRILAKSLPKGPFTYISPSNTELTLMIQERGDKNVTMGQSSARMKLNWAVAAGAED
PGPAVAGILSIQNMTTLLANASLNLHSKKQAELEEI--------YESSIRGVQLRRLSAV
NSIFLSHNNTKELNSPILFAFSHLESSDGEAGRDPPAKDVMPGPRQELLCAF-WKSD---
-----------------SDRGGHWA-------------------TEGC-QVLGSKNG---
--STTCQCSH---------LSSFAI--LMAH--------------------YDVEDW---
----KLTLITRVGL-ALSLFC---------------------LLLCILT---FLLVR---
----PIQGSRTT------IHLHLCICLF---------------------VGSTIFLAGIE
NEGGQVGLRCRLVAGLLHY-----------CFLA--------------------------
--------------AFCWMSLEGLEL----------------------------------
------------------------------------------------------------
----------------------------------------------------------YF
LVVRVFQGQGLSTRW---------------------------------------------
----------------------------LCLIGYG----VPLL-----------------
----------
>EMR2
-----------LGRDYKPGLANNTIQSILQALDELLEAPGDLETLPRLQQHCVASHLLDG
LEDVLRGLSKNLSNGLLNFSYPAGTELSLEVQKQVDRSVTLRQNQAVMQLDWNQAQKSGD
PGPSVVGLVSIPGMGKLLAEAPLVLEPEKQMLLHETHQGLLQDGSPILLSDVISAFLSNN
DTQNLSSPVTFTFSHRSV------------------------IPRQKVLCVF-WEHG---
-----------------QNGCGHWA-------------------TTGCSTIGTRDT----
--STICRCTH---------LSSFAV---------------------------LMAHYDVQ
EEDPVLTVITYMGL-SVSLLC---------------------LLLAALT---FLLCK---
----AIQNTSTS------LHLQLSLCLF-----------------------LAHLLFLVA
IDQTGHKVLCSIIAGTLHY-----------LYLA--------------------------
--------------TLTWMLLEALYL----------------------------------
------------------------------------------------------------
--------------------------------------------------------FLTA
RNLTVVNYSSINRFM---------------------------------------------
---------------------------------------KKLM----FPVGYGVPAV---
----------
>EMR3
---------TALKDPEQKVLKIQNDSVAIETQAITDNCSEERKTFNLNVQMNSMDIRCSD
IIQGDTQGPS--------------------------------------------------
----------AIAFISYSSLGNIINATFFEEMDKKD--------QVYLNSQVVSAAIGPK
RNVSLSKSVTLTFQHVKM-----------------------TPSTKKVFCVY-WKST---
------------------GQGSQWS-------------------RDGCFLIHVNKS----
--HTMCNCSH---------LSSFAV--LMALTSQ--------------------------
EEDPVLTVITYVGL-SVSLLC---------------------LLLAALT---FLLCK---
----AIRNTSTS------------------------------------------------
-----LHLQLSLCLFLAHL-----------LFLV--------------------------
------------------------------------------------------------
----------------GIDRTEPKV-----------------------------------
-----------------------------------------LCSI---------------
-IAGALHYLYLAAFT---------------------------------------------
------------------------------------------------------------
----------
>EMR4
--------------------------------------ENNSQGTTQSNVDIWVSGVKPG
F-----------------------------------------------------------
-------------------------------GKQLP--------GDKRTK----------
-----------------------------------------------HICVY-WEGS---
--------------------EGGWS-------------------TEGCSHVHSNGS----
--YTKCKCFH---------LSSFAV--------------------------LVALAP---
KEDPVLTVITQVGL-TISLLC---------------------LFLAILT---FLLCR---
----PIQNTSTS------LHLELSLCLF-----------------------LAHLLFLTG
INRTEPEVLCSIIAGLLHF-----------LYLA--------------------------
------------------------------------------------------------
------------------------------------------------------------
------------------------------------------CFT---------------
------------------------------------------------------------
------------------------------------------------------------
----------
>GABR2
----------------------------------------------LPLYSILSALTILG
MI----------------------------------------------------------
----------MASAFLFFNI---KNRNQKLIKMSSP------------------------
----YMNNLIILGGMLSY-----------------------------ASIFL-FGLD---
-----------------GSFVSEKTF------------------ETLC-TVR--------
--TWILTVGY---------TTAFGA--MFAKTWR-----------------VHAIFKNVK
MKKKIIKDQKLLVIVGGMLLI---------------------DLCILIC---WQAVD---
----PLRRTVEK----------YSMEPD---------------------PAGRDISIRPL
LEHCENTHMTIWLGIVYAY---------KGLLML--------------------------
--------------FGCFLAWETRNV----------------------------------
-------------SIPALNDSKYIG-----------------------------------
-----MSVYNVGI----------------------------MCII-------------GA
AVSFLTRDQPNVQFC---------------------------------------------
---------------------IVALVIIFCSTITL----CLVF----VPKLITLR-----
----------
>GABR1
---------------------------------------QKLFISVSVLSSLGIVLAVVC
L-----------------------------------------------------------
----------SFNIYNSHVR------YIQNSQPNLN------------------------
----NLTAVGCSLALAAV-----------------------FPLGLDGYHIG-RNQF---
--------------------------------------------PFVCQARLWLLGLGF-
--SLGYGSMF---------TKIWWV--------------------------HTVFTKKEE
KKEWRKTLEPWKLYATVGLLV---------------------GMDVLTL---AIWQIVDP
LHRTIETFAKEE------------------------------------PKEDIDVSILPQ
LEHCSSRKMNTWLGIFYGY---------KGLLLL--------------------------
--------------LGIFLAYETKSV----------------------------------
--------------STEKINDHRAV-----------------------------------
----GMAIYNVAV----------------------------LCLI----------TAPVT
MILSSQQDAAFAFAS---------------------------------------------
------------------------LAIVFSSYITL----VVLF----VPKMRRLI-----
----------
>GP158
-----------------------------------------------LAIISFQALCMLL
D-----------------------------------------------------------
----------FVSMLVVYHF----------RKAKSI--------RASGLI----------
----LLETILFGSLLLYF----------------------------PVVILY-FEPS---
--------------------------------------------TFRCILL---------
--RWARLLGF---------ATVYGT-VTLKL--------------------HRVLKV---
FLSRTAQRIPYMTGGRVMRML---------------------AVILLVV---FWFLI---
----GWTSSVCQ-----NLEKQISLIGQ---------------------GKTSDHLIFNM
CLIDRWDYMTAVAEFLFLL-----------------------------------------
--------------WGVYLCYAVRTV----------------------------------
--------------PSAFHEPRYMA-----------------------------------
---VAVHNELIIS----AIFHT-------------------IRFV------------LAS
RLQSDWMLMLYFAHT---------------------------------------------
---------------------------HLTVTVTI----GLLL----IPKFSHSS-----
----------
>GP125
----------VTRVLYMFNQMPLNLTNAVATARQLLAYTVEAANFSDKMDVIFVAEMIEK
FGRFTKEEKSKEL-----------------------------------------------
----------GDNGKLFPATGNSTNLADDGKRRTVV--------TPVILT----------
----KIDGVNVDTHHIPV------------------NVTLRRIAHGADAVAARWDFD---
----------------LLNGQGGWK-------------------SDGCHILYSDEN----
--ITTIQCYS---------LSNYAV--LMDL--------------------TGSELY---
TQAASLLHPVVYTTAIILLLC---------------------LLAVIVS---YIYHHSLI
RISLKSWHMLVN----------LCFHIF-----------------------LTCVVFVGG
ITQTRNASICQAVGIILHY-----------STLA--------------------------
--------------TVLWVGVTARNI----------------------------------
---YKQVTKKAKRCQDPDEPPPPPR-----------------------------------
-PMLRFYLIGGGI----PIIVCGITAAANIKNYGSRPNAP-YCWMAWEPSLGAFYGPASF
ITFVNCMYFLSIFIQ--------------------LKRHPERKYELKEPTEEQQRLAANE
NGEINHQDSMSLSLISTSALENEHTFHSQLLGASL----TLLL----YVALWMFGAL---
----------
>GP124
----------ITRVLYTFVLMPINASNALTLAHQLRVYTAEAASFSDMMDVVYVAQMIQK
FLGYVDQIKEL-------------------------------------------------
----------VENGRLFHSHSNTSRPGAAGPGKRRG-----------VATPVIFAGTSGC
GVGNLTEPVAVSLRHWAE--------------------------GAEPVAAW-WSQE---
----------------GPGEAGGWT-------------------SEGCQLRSSQPN----
--VSALHCQH---------LGNVAV--LM----------------------ELSAFPREV
GGAGAGLHPVVYPCTALLLLC---------------------LFATIIT---YILNHSSI
RVSRKGWHMLLN----------LCFHIA-----------------------MTSAVFAGG
ITLTNYQMVCQAVGITLHY-----------SSLS--------------------------
--------------TLLWMGVKARVL----------------------------------
-----HKELTWRAPPPQEGDPALPT----------------------------------P
SPMLRFYLIAGGI----PLIICGITAAVNIHNYRDHSP---YCWLVWRPSLGAFYIPVAL
ILLITWIYFLCAGLR-----LRGPLAQNPKAGNSRASLEAGEELRGSTRLRGSGPLLSDS
GSLLATGSARVGTPGPPEDGDSLYSPGVQLGALVT----THFL----YLAMWACGAL---
----------
>GP149
-------------------------------------------FLSIVYALAFGLLVGLS
V-----------------------------------------------------------
----------PLTHRLLCSE-----EPPRLHSNYQE------------------------
----ISRGASIPGTPPTA-----------------------------GRVVS-LSPE---
--------------------------------------------DAPGPSLRR-------
--SGGCSPSS---------DTVFGP--------------------------GAPAAAGAE
ACRRENRGTLYGTRSFTVSVA---------------------QKRFALI---LALTK---
-------------------------------------------------VVLWLPMMMHM
VVQNVVGFQSLPLETFSFL---------LTLLAT--------------------------
--------------TVTPVFVLSKRW----------------------------------
--------------------THLPC-----------------------------------
-----------------------------------------GCII-----------NCRQ
NAYAVASDGKKIKRK---------------------------------------------
-------------------------GFEFNLSFQK----SYGI----YKIAHE-------
----------
>SMO
---------------------------------------EAEHQDMHSYIAAFGAVTGLC
T-----------------------------------------------------------
----------LFTLATFVAD-----WRNSNRYPAVI-----------LFY----------
----VNACFFVGSIGWLA----------------------QFMDGARREIVCRADGT---
----------------------MRLGEPTSNE------------TLSCVIIF--------
--VIVYYALM---------AGVVWFVVLTYAW-------------------HTSFKALGT
TYQPLSGKTSYFHL-LTWSLP---------------------FVLTVAI---LAVAQ---
----VDGDSVSG----------ICFVGY------------------------KNYRYRAG
FVLAPIGLVLIVGGYFLIR-----------------------------------------
--------------GVMTLFSIKSNH----------------------------------
-----------PGLLSEKAASKINE----------------------------------T
MLRLGIFGFLAFG----FVLITF------------------SCHF------------YDF
FNQAEWERSFRDYVL---------------------------------------------
--CQANVTIGLPTKQPIPDCEIKNRPSLLVEKINL----FAMFGTGIAMSTWV-------
----------
>FZD3
---------------------------------------REELSFARYFIGLISIICLSA
T-----------------------------------------------------------
----------LFTFLTFLID------VTRFRYPERP-----------IIF----------
----YAVCYMMVSLIFFI----------------------GFLLEDRVACNA-SIPA---
---------------------QYKASTVTQGSH-----------NKACTMLFM-------
--ILYFFTMA---------GSVWWV-ILTITWFL-----------------AAVPKW---
GSEAIEKKALLFHA-SAWGIP---------------------GTLTIIL---LAMNK---
----IEGDNISG----------VCFVGL---------------------YDVDALRYF--
-------VLAPLCLYVVVG---------VSLLLA--------------------------
--------------GIISLNRVRIEI----------------------------------
-------------PLEKENQDKLVK----------------------------------F
MIRIGVFSILYLV----PLLVVI------------------GCYF------------YEQ
AYRGIWETTWIQERC---------------------------------------------
---------REYHIPCPYQVTQMSRPDLILFLMKY----LMALIVGIPSVFWV-------
----------
>FZD6
---------------------------------------SDELEFAKSFIGTVSIFCLCA
T-----------------------------------------------------------
----------LFTFLTFLID------VRRFRYPERP-----------IIY----------
----YSVCYSIVSLMYFI----------------------GFLLGDSTACNK-ADEK---
---------------------LELGDTVVLGSQ-----------NKACTVLFM-------
--LLYFFTMA---------GTVWWV-ILTITWFL-----------------AAGRKW---
SCEAIEQKAVWFHA-VAWGTP---------------------GFLTVML---LAMNK---
----VEGDNISG----------VCFVGL---------------------YDLDASRYF--
-------VLLPLCLCVFVG---------LSLLLA--------------------------
--------------GIISLNHVRQVI----------------------------------
-------------QHDGRNQEKLKK----------------------------------F
MIRIGVFSGLYLV----PLVTLL------------------GCYV------------YEQ
VNRITWEITWVSDHC---------------------------------------------
---------RQYHIPCPYQAKAKARPELALFMIKY----LMTLIVGISAVFWV-------
----------
>FZD4
---------------------------------------RSAKEFTDIWMAVWASLCFIS
T-----------------------------------------------------------
----------AFTVLTFLID------SSRFSYPERP-----------IIF----------
----LSMCYNIYSIAYIV------------------------RLTVGRERIS-CDFE---
--------------------EAAEPVLIQEGLK-----------NTGCAIIFL-------
--LMYFFGMA---------SSIWWV-ILTLTWFL-----------------AAGLKW---
GHEAIEMHSSYFHI-AAWAIP---------------------AVKTIVI---LIMRL---
----VDADELTG----------LCYVGN---------------------QNLDALTGF--
-------VVAPLFTYLVIG---------TLFIAA--------------------------
--------------GLVALFKIRSNL----------------------------------
-------------QKDGTKTDKLER----------------------------------L
MVKIGVFSVLYTV----PATCVI------------------ACYF---------------
YEISNWALFRYSADD---------------------------------------------
-------------------------SNMAVEMLKI----FMSLLVGITSGMWI-------
----------
>FZD10
---------------------------------------REDKRFAVVWLAIWAVLCFFS
S-----------------------------------------------------------
----------AFTVLTFLID------PARFRYPERP-----------IIF----------
----LSMCYCVYSVGYLI---------------------RLFAGAESIACDRDSGQL---
-----------------YVIQEGLE-------------------STGCTLVFL-------
--VLYYFGMA---------SSLWWV-VLTLTWFL-----------------AAGKKW---
GHEAIEANSSYFHL-AAWAIP---------------------AVKTILI---LVMRR---
----VAGDELTG----------VCYVGS---------------------MDVNALTGF--
-------VLIPLACYLVIG---------TSFILS--------------------------
--------------GFVALFHIRRVM----------------------------------
-------------KTGGENTDKLEK----------------------------------L
MVRIGLFSVLYTV----PATCVI------------------ACYF------------YER
LNMDYWKILAAQHKC---------------------------------------------
--------KMNNQTKTLDCLMAASIPAVEIFMVKI----FMLLVVGITSGMWI-------
----------
>FZD9
---------------------------------------RRDKDFALVWMAVWSALCFFS
T-----------------------------------------------------------
----------AFTVLTFLLE------PHRFQYPERP-----------IIF----------
----LSMCYNVYSLAFLI---------------------RAVAGAQSVACDQEAGAL---
-----------------YVIQEGLE-------------------NTGCTLVFL-------
--LLYYFGMA---------SSLWWV-VLTLTWFL-----------------AAGKKW---
GHEAIEAHGSYFHM-AAWGLP---------------------ALKTIVI---LTLRK---
----VAGDELTG----------LCYVAS---------------------TDAAALTGF--
-------VLVPLSGYLVLG---------SSFLLT--------------------------
--------------GFVALFHIRKIM----------------------------------
-------------KTGGTNTEKLEK----------------------------------L
MVKIGVFSILYTV----PATCVI------------------VCYV------------YER
LNMDFWRLRATEQPC---------------------------------------------
------AAAAGPGGRRDCSLPGGSVPTVAVFMLKI----FMSLVVGITSGVWV-------
----------
>FZD2
---------------------------------------QEETRFARLWILTWSVLCCAS
T-----------------------------------------------------------
----------FFTVTTYLVD------MQRFRYPERP-----------IIF----------
----LSGCYTMVSVAYIA----------------------GFVLQERVVCNERFSED---
-----------------------GYRTVVQGTK-----------KEGCTILFM-------
--MLYFFSMA---------SSIWWV-ILSLTWFL-----------------AAGMKW---
GHEAIEANSQYFHL-AAWAVP---------------------AVKTITI---LAMGQ---
----IDGDLLSG----------VCFVGL---------------------NSLDPLRGF--
-------VLAPLFVYLFIG---------TSFLLA--------------------------
--------------GFVSLFRIRTIM----------------------------------
-------------KHDGTKTEKLER----------------------------------L
MVRIGVFSVLYTV----PATIVI------------------ACYF------------YEQ
AFREHWERSWVSQHC---------------------------------------------
---------KSLAIPCPAHYTPRMSPDFTVYMIKY----LMTLIVGITSGFWI-------
----------
>FZD1
---------------------------------------PEELRFSRTWIGIWSVLCCAS
T-----------------------------------------------------------
----------LFTVLTYLVD------MRRFSYPERP-----------IIF----------
----LSGCYTAVAVAYIA----------------------GFLLEDRVVCNDKFAED---
-----------------------GARTVAQGTK-----------KEGCTILFM-------
--MLYFFSMA---------SSIWWV-ILSLTWFL-----------------AAGMKW---
GHEAIEANSQYFHL-AAWAVP---------------------AIKTITI---LALGQ---
----VDGDVLSG----------VCFVGL---------------------NNVDALRGF--
-------VLAPLFVYLFIG---------TSFLLA--------------------------
--------------GFVSLFRIRTIM----------------------------------
-------------KHDGTKTEKLEK----------------------------------L
MVRIGVFSVLYTV----PATIVI------------------ACYF------------YEQ
AFRDQWERSWVAQSC---------------------------------------------
--KSYAIPCPHLQAGGGAPPHPPMSPDFTVFMIKY----LMTLIVGITSGFWI-------
----------
>FZD7
---------------------------------------EEERRFARLWVGVWSVLCCAS
T-----------------------------------------------------------
----------LFTVLTYLVD------MRRFSYPERP-----------IIF----------
----LSGCYFMVAVAHVA----------------------GFLLEDRAVCVERFSDD---
-----------------------GYRTVAQGTK-----------KEGCTILFM-------
--VLYFFGMA---------SSIWWV-ILSLTWFL-----------------AAGMKW---
GHEAIEANSQYFHL-AAWAVP---------------------AVKTITI---LAMGQ---
----VDGDLLSG----------VCYVGL---------------------SSVDALRGF--
-------VLAPLFVYLFIG---------TSFLLA--------------------------
--------------GFVSLFRIRTIM----------------------------------
-------------KHDGTKTEKLEK----------------------------------L
MVRIGVFSVLYTV----PATIVL------------------ACYF------------YEQ
AFREHWERTWLLQTC---------------------------------------------
---------KSYAVPCPPGHFPPMSPDFTVFMIKY----LMTMIVGITTGFWI-------
----------
>FZD5
---------------------------------------ADERTFATFWIGLWSVLCFIS
T-----------------------------------------------------------
----------STTVATFLID------MERFRYPERP-----------IIF----------
----LSACYLCVSLGFLV------------------------RLVVGHASVA-CSRE---
---------------------HNHIHYETTG-------------PALCTIVFL-------
--LVYFFGMA---------SSIWWV-ILSLTWFL-----------------AAGMKW---
GNEAIAGYAQYFHL-AAWLIP---------------------SVKSITA---LALSS---
----VDGDPVAG----------ICYVGN---------------------QNLNSLRGF--
-------VLGPLVLYLLVG---------TLFLLA--------------------------
--------------GFVSLFRIRSVI----------------------------------
-------------KQGGTKTDKLEK----------------------------------L
MIRIGIFTLLYTV----PASIVV------------------ACYL------------YEQ
HYRESWEAALTCACP---------------------------------------------
---------------GHDTGQPRAKPEYWVLMLKY----FMCLVVGITSGVWI-------
----------
>FZD8
---------------------------------------QDERAFTVFWIGLWSVLCFVS
T-----------------------------------------------------------
----------FATVSTFLID------MERFKYPERP-----------IIF----------
----LSACYLFVSVGYLV----------------------RLVAGHEKVACS-GGAPGAG
GAGGAGGAAAGAGAAGAGAGGPGGRGEYEELGAVEQHVRYETTGPALCTVVFL-------
--LVYFFGMA---------SSIWWV-ILSLTWFL-----------------AAGMKW---
GNEAIAGYSQYFHL-AAWLVP---------------------SVKSIAV---LALSS---
----VDGDPVAG----------ICYVGN---------------------QSLDNLRGF--
-------VLAPLVIYLFIG---------TMFLLA--------------------------
--------------GFVSLFRIRSVI----------------------------------
-----------KQQDGPTKTHKLEK----------------------------------L
MIRLGLFTVLYTV----PAAVVV------------------ACLF------------YEQ
HNRPRWEATHNCPCL---------------------------------------------
---------------RDLQPDQARRPDYAVFMLKY----FMCLVVGITSGVWV-------
----------
>LGR4
RILDLSRNLIHEIHSRAFATLGPITNLDVSFNELTSFPTEGLNGLSWMIRLTVWFIFLVA
L-----------------------------------------------------------
----------FFNLLVILTT-----FASCTSLPSSK--------LFIGLI----------
----SVSNLFMGIYTGIL---------------------------TFLDAVS-WGRF---
------------------AEFGIWWET-----------------GSGC-KVAG-------
--FLAVFSSE---------SAIFLL-MLATVERS-----------------LSAKDI---
MKNGKSNHLKQFRVAALLAFL---------------------GATVAGC---FPLFH---
----RGEYSASP----------LCLPFP--------------------TGETPSLGFT--
-------VTLVLLNSLAFL-----------LMAV--------------------------
--------------IYTKLYCNLEKE----------------------------------
------------DLSENSQSSMIKH-----------------------------------
-----------------------------------------VAWL-------------IF
TNCIFFCPVAFFSFA---------------------------------------------
---------------------------------PL----ITAI-----------------
----------
>LGR6
QALDLSWNAIRSIHPEAFSTLHSLVKLDLTDNQLTTLPLAGLGGLSWGIRLAVWAIVLLS
V-----------------------------------------------------------
----------LCNGLVLLTV---------FAGGPVP--------LPPVKF----------
----VVGAIAGANTLTGI----------------------SCGLLASVDALT-FGQF---
-----------------SEYGARWET------------------GLGCRATG--------
--FLAVLGSE---------ASVLLL--TLAAVQC-----------------SVSVSCVRA
YGKSPSLGSVRAGVLGCLALA---------------------GLAAALP---LASVG---
----EYGASP------------LCLPYA------------------PPEGQPAALGFT--
-------VALVMMNSFCFL-----------VVAG--------------------------
--------------AYIKLYCDLPRG----------------------------------
-------------DFEAVWDCAMVR-----------------------------------
----------------------------------------HVAWL---------------
IFADGLLYCPVAFLS---------------------------------------------
-------------------------------FASM----LGLF-----------------
----------
>LGR5
----------------------------------------------GVWTIAVLALTCNA
L-----------------------------------------------------------
----------VTSTVFRSPL---------YISPIKL------------------------
----LIGVIAAVNMLTGV-----------------------SSAVLAGVDAFTFGSF---
------------------ARHGAWWEN-----------------GVGCHVIG--------
--FLSIFASE---------SSVFLL--TLAALER-----------------GFSVKYSAK
FETKAPFSSLKVIILLCALLA---------------------LTMAAVP---LLGGS---
----KYGASP------------LCLPLP-----------------------------FGE
PSTMGYMVALILLNSLCFL-----------MMTI--------------------------
--------------AYTKLYCNLDKG----------------------------------
-------------DLENIWDCSMVK-----------------------------------
-----HIALLLFT----------------------------NCIL------------NCP
VAFLSFSSLINLTFI---------------------------------------------
--------------------SPEVIKFILLVVVPL----PACL----NPLLYIL------
----------
>P2Y12_CORRHELIX
-----------------------------------------YKITQVLFPLLYTVLFFVG
L-----------------------------------------------------------
----------ITNGLAMRIF---------FQIRSKS--------NFII------------
----FLKNTVISDLLMIL---------------------------TFPFKIL-SDAK---
--------------------LGTGPLR-----------------TFVCQVTS--------
--VIFYFTMY---------ISISFL-GLITIDRY-----------------QKTTRPFKT
SNPKNLLGAKILSV-VIWAFM---------------------FLLSLPN---MILTN---
----RQPRDKNV---------KKCSFLK------------------SEFGLVWHEIVN--
-------YICQVIFWINFL-----------IVIV--------------------------
--------------CYTLITKELYRS----------------------------------
-----------YVRTRGVGKVPRKK-----------------------------------
---VNVKVFIIIA----VFF---------------------ICFV----------PFHFA
RIPYTLSQTRDVFDC---------------------------------------------
----------------TAENTLFYVKESTLWLTSL----NACL----DPFIYFFL-----
----------
>ETBR2
--------------------------------------VTESSYSAYAIMLLALVVFAVG
I-----------------------------------------------------------
----------VGNLSVMCIV-------WHSYYLKSA--------WNS-------------
----ILASLALWDFLVLF------------------------------FCLP-IVIF---
-----------------NEITKQRLLG-----------------DVSCRAVP--------
--FMEVSSLG---------VTTFSL-CALGIDRF-----------------HVATSTLPK
VRPIERCQSILAKLAVIWVGS---------------------MTLAVPE---LLLWQ---
------------------------------------------------------------
-------LAQEPAPTMGTL-----------------------------------------
--------------DSCIMKPSASLP----------------------------------
------------------------------------------------------------
------ESLYSLV----------------------------MTYQ---------------
-NARMWWYFGCYFCL---------------------------------------------
---------------------------------------PILF-----------------
----------
>GPR37
--------------------------------------LTQESYGAYAVMCLSVVIFGTG
I-----------------------------------------------------------
----------IGNLAVMCIV----CHNYYMRSISNS------------------------
----LLANLAFWDFLIIF------------------------------FCLP-LVIF---
-----------------HELTKKWLLE-----------------DFSCKIVP--------
--YIEVASLG---------VTTFTL--CALCIDRF----------------RAATNVQMY
YEMIENCSSTTAKLAVIWVGA---------------------LLLALPE---VVLRQ---
-------------------------------------------------LSKEDLGFS--
------------------------------------------------------------
--------------GRAPAERCIIKI----------------------------------
-------------------SPDLPD-----------------------------------
-------TIYVLA----------------------------LTYD---------------
-SARLWWYFGCY-FC---------------------------------------------
-----------------------------------------------LPTLF--------
----------
>GPC5C
--------------------------------------------------FLLGTLGLFC
L-----------------------------------------------------------
------------------------------------------------------------
----VFACVVKPDFSTCA-----------------------------SRRFL-FGVL---
--------------------------------------------FAIC------------
-----FSCLA---------AHVFAL-NFLARKN------------------HGPRGW---
---------------VIFTVA---------------------LLLTLVE---VIINT---
------------------------------------------------------------
------------------------------------------------------------
----------------EWLIITLVRG----------------------------------
--------------SGEGGPQGNSS-----------------------------------
-----------------------------------------AGWA-----------VASP
CAIANMDFVMALIYV---------------------------------------------
------------------------------MLLLL----GAFL-----------------
----------
>GPC5B
---------------------------------------------GLHFLFLLGTLGLFG
L-----------------------------------------------------------
----------TFAFIIQEDE-----TICSVRRFLWG------------------------
----VLFALCFSC----------------------------------LLSQA-WRVR---
------------RLVRHGTGPAGWQLVG----------------LALC------------
---LMLVQVI---------IAVEWL--VLTVLRD-----------------TRPACAYEP
MDFVMALIYDMVLLVVTLGLA---------------------LFTLCGK---FKRWKLNG
AFLLITAFLSVL--------IWVAWMTM---------------------YLFGNVKLQQG
DAWNDPTLAITLAASGWVF-----------VIFH--------------------------
--------------AIPEIHCTLLPA----------------------------------
----------LQENTPNYFDTSQPR-----------------------------------
-----MRETAFEEDVQLP-----------------------RAYM-----------ENKA
FSMDEHNAALRTAGF---------------------------------------------
--------------------------PNGSLGKRP----SGSLGKRPSAPFRS-------
----------
>GPC5D
------------------------------------------------PTQLLFLLSVLG
L-----------------------------------------------------------
----------FGLAFAFIIE---------LNQQTAP-----------VRY----------
----FLFGVLFAL----------------------------------CFSCL-LAHA---
---------SNLVKLVRGCVSFSWT-------------------TILCIAI---------
--GCSLLQII---------IATEYV-TLIM---------------------TRGMMF---
VNMTPCQLNVDFVVLLVYVL----------------------FLMALTF---FVSKA---
-----------------------TFCGP---------------------CENWKQHGR--
---------LIFITVLFSI-----------IIWV--------------------------
--------------VWISMLLRGNPQ----------------------------------
------------FQRQPQWDDPVVC-----------------------------------
--------IALVT----------------------------NAWV-------------FL
LLYIVPELCILYRSC---------------------------------------------
---RQECPLQGNACPVTAYQHSFQVENQELSRARD----SDGAEEDVALTSYGTPIQP--
----------
>RAI3
------------------------------------------------PTQFLFLLGVLG
I-----------------------------------------------------------
----------FGLTFAFIIGLDGSTGPTRFFLFGIL------------------------
----FSICFSCLLAHAVS-----------------------------------LTKL---
--------------------------------------------VRGRKPLSLLVILG--
--LAVGFSLV---------QDVIAIEYIVLTMNR-----------------TNVNVFSEL
SAPRRNEDFVLLLTYVLFLMA---------------------LTFLMSS---FTFCG---
---SFTGWKRHG------------------------------------------------
---------AHIYLTMLLS-----------------------------------------
--------------IAIWVAWITLLM----------------------------------
-----------LPDFDRRWDDTILS--------------------------------SAL
AANGWVFLLAYVS----P-----------------------EFWL-----LTKQRNPMDY
PVEDAFCKPQLVKKS---------------------------------------------
---------------YGVENRAYSQEEITQGFEET----GDTL----YAPYSTHFQL---
----------
>OPSD_CORRHELIX
-------------------------------------------WQFSMLAAYMFLLIVLG
F-----------------------------------------------------------
----------PINFLTLYVT-------VQHKKLRTP-----------LNY----------
----ILLNLAVADLFMVL---------------------------GGFTSTL-YTSL---
--------------------HGYFVFG-----------------PTGC-NLEG-------
--FFATLGGE---------IALWSL--VVLAIER-----------------YVVVCKPM-
SNFRFGENHAIMGVAFTWVMA---------------------LACAAPP---LAGWS---
----RYIPEGLQ-----------CSCGI-------------------------DYYTLKP
EVNNESFVIYMFVVHFTIP-----------MIII--------------------------
--------------FFCYGQLVFTVK----------------------------------
--------EAAAQQQESATTQKAEK-EV--------------------------------
-----TRMVIIMV----IAFL--------------------ICWV-----------PYAS
VAFYIFTHQGSNFGP---------------------------------------------
-----------------------IFMTIPAFFAKS----AAIY----NPVIYI-------
----------
>NTR1_CORRHELIX
------------------------------------------IYSKVLVTAVYLALFVVG
T-----------------------------------------------------------
----------VGNTVTAFTL----ARKKSLQSLQST-----------VHY----------
----HLGSLALSDLLTLL------------------------LAMPVELYNFIWVHH---
----------------------PWAFG-----------------DAGCRGYY--------
--FLRDACTY---------ATALNV--ASLSVER-----------------YLAICHPFK
AKTLMSRSRTKKFISAIWLAS---------------------ALLAVPM---LFTMG--E
QNRSADGQHAGG---------LVCTPTI----------------------HTATVKVVIQ
VNTFMSFIFPMVVISVLNT-----------IIAN--------------------------
--------------KLTVMVRQAAEQ----------------------------------
----------GQVCTVGGEHSTFSM---------------------------AIEPGRVQ
ALRHGVRVLRAVV----IAFV--------------------VCWL----PYHVRRLMFCY
ISDEQWTPFLYDFYH---------------------------------------------
-----------------------YFYMVTNALFYV----SSTI----NPILYNLVSA---
----------
>PAR1_CORRHELIX
------------------------------------------SWLTLFVPSVYTGVFVVS
L-----------------------------------------------------------
----------PLNIMAIVVF----ILKMKVKKPAVV------------------------
----YMLHLATADVLFVS---------------------------VLPFKIS-YYFS---
--------------------GSDWQFG-----------------SELCRFVT--------
--AAFYCNMY---------ASILLM-TVISIDRF-----------------LAVVYPMQS
LSWRTLGRASFTCL-AIWALA----------------------IAGVVP---LLLKE---
QTIQVPGLNITT-----------CHDVL---------------------NETLLEGYY--
----AYYFSAFSAVFFFVP-----------LIIS--------------------------
--------------TVCYVSIIRCLS----------------------------------
---------------SSAVANRSKK-----------------------------------
-----SRALFLSA----AVFCIFI-----------------ICFG-----------PTNV
LLIAHYSFLSHTSTT---------------------------------------------
-------------------EAAYFAYLLCVCVSSI----SCCI----DPLIYYYA-----
----------
>OPRX_CORRHELIX
------------------------------------------LGLKVTIVGLYLAVCVGG
L-----------------------------------------------------------
----------LGNCLVMYVI-------LRHTKMKTA-----------TNI----------
----YIFNLALADTLVLL-------------------------------TLP-FQGT---
-----------------DILLGFWPFG-----------------NALCKTVI--------
--AIDYYNMF---------TSTFTL--TAMSVDR-----------------YVAICHPIR
ALDVRTSSKAQAVNVAIWALA---------------------SVVGVPV---AIMGS---
-----AQVEDEE-------I--ECLVEI------------------PTPQDYWGPVFA--
--------ICIFLFSFIVP-----------VLVI--------------------------
--------------SVCYSLMIRRLR----------------------------------
--------GVRLLSGSREKDRNLRR-----------------------------------
----ITRLVLVVV----AVFV--------------------GCWT-----------PVQV
FVLAQGLGVQPSSET---------------------------------------------
---------------------AVAILRFCTALGYV----NSCL----NPILY--------
----------
>OPRK_CORRHELIX
------------------------------------------PAIPVIITAVYSVVFVVG
L-----------------------------------------------------------
----------VGNSLVMFVI-------IRYTKMKTA--------TNI-------------
----YIFNLALADALVTT-------------------------------TMP-FQST---
-----------------VYLMNSWPFG-----------------DVLCKIVI--------
--SIDYYNMF---------TSIFTL--TMMSVDR-----------------YIAVCHPVK
ALDFRTPLKAKIINICIWLLS---------------------SSVGISA---IVLGG---
-----TKVREDV-------DVIECSLQF-----------------PDDDYSWWDLFMK--
--------ICVFIFAFVIP-----------VLII--------------------------
--------------IVCYTLMILRLK----------------------------------
--------SVRLLSGSREKDRNLRR-----------------------------------
----ITRLVLVVV----AVFV--------------------VCWT-----------PIHI
FILVEALGSTSHSTA---------------------------------------------
---------------------ALSSYYFCIALGYT----NSSL----NPILY--------
----------
>OPRM_CORRHELIX
------------------------------------------MITAITIMALYSIVCVVG
L-----------------------------------------------------------
----------FGNFLVMYVI----VRYTKMKTATNI------------------------
----YIFNLALADALATS-------------------------------TLP-FQSV---
-----------------NYLMGTWPFG-----------------TILCKIVI--------
--SIDYYNMF---------TSIFTL--CTMSVDR-----------------YIAVCHPVK
ALDFRTPRNAKIINVCNWILS---------------------SAIGLPV---MFMAT---
---TKYRQGSID-----------CTLTF--------------------SHPTWYWENLLK
ICVFIFAFIMPVLIITVCY-----------------------------------------
--------------GLMILRLKSVRM----------------------------------
------------LSGSKEKDRNLRR-----------------------------------
----ITRMVLVVV----AVFI--------------------VCWT------------PIH
IYVIIKALVTIPETT---------------------------------------------
--------------------FQTVSWHFCIALGYT----NSCL----NPVLY--------
----------
>OPRD_CORRHELIX
------------------------------------------LALAIAITALYSAVCAVG
L-----------------------------------------------------------
----------LGNVLVMFGI----VRYTKMKTATNI------------------------
----YIFNLALADALATS-------------------------------TLP-FQSA---
-----------------KYLMETWPFG-----------------ELLCKAVL--------
--SIDYYNMF---------TSIFTL--TMMSVDR-----------------YIAVCHPVK
ALDFRTPAKAKLINICIWVLA---------------------SGVGVPI---MVMAV---
----TRPRDGAV----------VCMLQF--------------------PSPSWYWDTVTK
ICVFLFAFVVPILIITVCY-----------------------------------------
--------------GLMLLRLRSVRL----------------------------------
------------LSGSKEKDRSLRR-----------------------------------
----ITRMVLVVV----GAFV--------------------VCWA------------PIH
IFVIVWTLVDIDRRD---------------------------------------------
-------------------PLVVAALHLCIALGYA----NSSL----NPVLY--------
----------
>CXCR4_CORRHELIX
----------------------------------------NANFNKIFLPTIYSIIFLTG
I-----------------------------------------------------------
----------VGNGLVILVM----GYQKKLRSMTDK------------------------
----YRLHLSVADLLFVI------------------------------TLPF-WAVD---
-------------------AVANWYFG-----------------NFLCKAVH--------
--VIYTVNLY---------SSVLIL--AFISLDR-----------------YLAIVHATN
SQRPRKLLAEKVVYVGVWIPA---------------------LLLTIPD---FIFAN---
----VSEADDRY----------ICDRFY--------------------PNDLWVVVFQ--
-------FQHIMVGLILPG----------IVILS--------------------------
--------------CYCIIISKLSHS----------------------------------
-----------------KGHQKRKA-----------------------------------
-----LKTTVILI----LAFF--------------------ACWL-----------PYYI
GISIDSFILLEIIKQ---------------------------------------------
--------------GCEFENTVHKWISITEALAFF----HCCL----NPILYA-------
----------
>CCR5_CORRHELIX
----------------------------------------VKQIAARLLPPLYSLVFIFG
F-----------------------------------------------------------
----------VGNMLVILIL----INCKRLKSMTDI------------------------
----YLLNLAISDLFFLL-------------------------------TVPFWAHY---
-------------------AAAQWDFG-----------------NTMCQLLT--------
--GLYFIGFF---------SGIFFI-ILLTIDRY-----------------LAVVHAVFA
LKARTVTFGVVTSV-ITWVVA---------------------VFASLPG---IIFTR---
----SQKEGLHY----------TCSSHF-----------------------PYSQYQFWK
NFQTLKIVILGLVLPLLVM-----------------------------------------
--------------VICYSGILKTLL----------------------------------
-----------RCRNEKKRHRAVRL-----------------------------------
-----IFTIMIVYF---------------------------LFWA----------PYNIV
LLLNTFQEFFGLNNC---------------------------------------------
----------------SSSNRLDQAMQVTETLGMT----HCCI----NPIIYA-------
----------
>GP142
-------------------------LSQEFESHWPEIAERSPCVAGVIPVIYYSVLLGLG
L-----------------------------------------------------------
----------PVSLLTAVAL---ARLATRTRRPSYY------------------------
----YLLALTASDIIIQV------------------------------VIVF-AGFL---
--------------------------------------------LQGAVLARQVPQAVVR
TANILEFAAN---------HASVWI-AILLTVDR-----------------YTALCHPLH
HRAASSPGRTRRAIAAVLSAA---------------------LLTGIPF---YWWLD---
----MWRDTDSP-------------------------------------RTLDEVLKW--
-------AHCLTVYFIPCG-----------VFLV--------------------------
--------------TNSAIIHRLRRR----------------------------------
--------------GRSGLQPRVGK-----------------------------------
----STAILLGIT----TLFT--------------------LLWA------------PRV
FVMLYHMYVAPVHRD---------------------------------------------
-----------------------WRVHLALDVANM----VAMLHTAANFGLYCFV-----
----------
>HRH1_CORRHELIX
----------------------------------------------MPLVVVLSTICLVT
V-----------------------------------------------------------
----------GLNLLVLYAVRSERKLHTVGNLYIVS--------LSVADL----------
----IVGAVVMPMNILYL--------------------LMSKWSLGRPLCLF-WLSM---
---------DYVASTASIFSVFILCIDRYR--------------SVQQPLRYLKYRTKTR
ASATILGAWF---------LSFLWV--IPILGWNHFMQQTSVRREDKCETDFYDVTWFKV
MTAIINFYLPTLLM--LWFYA------KIYKAVRQHCQHRELINRSLPS---FSEIK---
----LRPENPKG--DAKKPGKESPWEVLKRKPKDAGGGSVLKSPSQTPKEMKSPVVFSQE
DDREVDKL-YCFPLDIVHMQAAAEGSSRDYVAVN---------RSHGQLKTDEQGLNTHG
ASEISEDQMLGDSQSFSRTDSDTTTE----------------------------------
-----------TAPGKGKLRSGSNT-GL--------DYIKFTWKRLRSHSRQYVSGLHMN
RERKAAKQLGFIM----AAFI--------------------LCWI-----------PYFI
FFMVIAFCKNCCNEH---------------------------------------------
------------------------LHMFTIWLGYI----NSTL----NPLIY--------
----------
>ADRB2_CORRHELIX
-------------------------------------------VWVVGMGIVMSLIVLAI
V-----------------------------------------------------------
----------FGNVLVITAI-------AKFERLQTV-----------TNY----------
----FITSLACADLVMGL------------------------------AVVP-FGAA---
-----------------HILMKMWTFG-----------------NFWCEFWT--------
--SIDVLCVT---------ASIETL--CVIAVDR-----------------YFAITSPFK
YQSLLTKNKARVIILMVWIVS---------------------GLTSFLP---IQMHW---
--YRATHQEAIN-----------CYANE----------------------TCCDFFTNQA
YAIASSIVSFYVPLVIMVF-----------VYSR--------------------------
--------------VFQEAKRQLQKI--------------------------------DK
SEGRFHVQNLSQVEQDGRTGHGLRR-----------------------------SSKFCL
KEHKALKTLGIIM----GTFT--------------------LCWL-----------PFFI
VNIVHVIQDNLIRKE---------------------------------------------
------------------------VYILLNWIGYV----NSGF----NPLIYCR------
----------
>ADRB1_CORRHELIX
-------------------------------------------QWTAGMGLLMALIVLLI
V-----------------------------------------------------------
----------AGNVLVIVAI----AKTPRLQTLTNL------------------------
----FIMSLASADLVMGL------------------------LVVPFGATIVVW------
---------------------GRWEYG-----------------SFFCELWT--------
--SVDVLCVT---------ASIETL--CVIALDR-----------------YLAITSPFR
YQSLLTRARARGLVCTVWAIS---------------------ALVSFLP---ILMHW---
----WRAESDEA---------RRCYNDP------------------------KCCDFVTN
RAYAIASSVVSFYVPLCIM---------AFVYLR--------------------------
--------------VFREAQKQVKKI----------------------------------
-DSCERRFLGGPARPPSPSPSPVPAPAPPPGPPRPAAAAATAPLANGRAGKRRPSRLVAL
REQKALKTLGIIM----GVFT--------------------LCWL-----------PFFL
ANVVKAFHRELVPDR---------------------------------------------
------------------------LFVFFNWLGYA----NSAF----NPIIYCR------
----------
>DRD3_CORRHELIX
--------------------------------------------------LSYCALILAI
V-----------------------------------------------------------
----------FGNGLVCMAV-------LKERALQTT-----------TNY----------
----LVVSLAVAD---LL---------------------------VATLVMP-WVVY---
----------------LEVTGGVWNF------------------SRICCDVFV-------
--TLDVMMCT---------ASILNL--CAISIDRYTAV-------------VMPVHYQHG
TGQSSCRRVALMIT-AVWVLA---------------------FAVSCPL---LFGFN---
----TTGDPTV------------CSISN------------------------PDFVIYSS
VVSFYLPFGVTVLVYARIY-----------VVLKQRRRKRILTRQNSQCNSVRPGFPQQT
LSPDPAHLELKRYYSICQDTALGGPG----------------------------------
-----------FQERGGELKREEKT------------------RNSLSPTIAPKLSLEVR
KLSNGRLSTSLKLGPLQPRGVPLREKKATQMVAIVLGAFI-VCWL-----------PFFL
THVLNTHCQTCHVSP---------------------------------------------
-----------------------ELYSATTWLGYV----NSAL----NPVIY--------
----------
>5HT1B_CORRHELIX
------------------------------------------LPWKVLLVMLLALITLAT
T-----------------------------------------------------------
----------LSNAFVIATV-------YRTRKLHTP-----------ANY----------
----LIASLAVTDLLVSI--------------------------LVMPISTM-YTVT---
---------------------GRWTLG-----------------QVVCDFWL--------
--SSDITCCT---------ASILHL--CVIALDR-----------------YWAITDAVE
YSAKRTPKRAAVMIALVWVFS---------------------ISISLPP---FFWRQ---
----AKAEEEVS----------ECVVNT--------------------DHILYTVYSTVG
AFYFPTLLLIALYGRIYVE---------ARSRILKQTPNRTGKRLTRAQLITDSPGSTSS
VTSINSRVPDVPSESGSPVYVNQVKV----------------------------------
-----------RVSDALLEKKKLMA----------------------------------A
RERKATKTLGIIL----GAFI--------------------VCWL-----------PFFI
ISLVMPICKDACWFH---------------------------------------------
----------------------LAIFDFFTWLGYL----NSLI----NPIIYTMS-----
----------
>S1PR1_CORRHELIX
-------------------------------------------NSIKLTSVVFILICCFI
I-----------------------------------------------------------
----------LENIFVLLTI-------WKTKKFHRP-----------MYY----------
----FIGNLALSDLLAGV-------------------------------AYT-ANLL---
--------------------------------------------LSGATTYKLTPAQWFL
REGSMFVALS---------ASVFSL--LAIAIER-----------------YITMLK-MK
LHNGSNNFRLFLLISACWVIS---------------------LILGGLP---IMGWN---
-----------------------CISAL------------------------SSCSTVLP
LYHKHYILFCTTVFTLLLL-----------SIVI--------------------------
--------------LYCRIYSLVRTR----------------------------------
--SRRLTFRKNISKASRSSEKSLAL-----------------------------------
-----LKTVIIVL----SVFI--------------------ACWA-----------PLFI
LLLLDVGCKVKTCDI---------------------------------------------
----------------------LFRAEYFLVLAVL----NSGT----NPIIY--------
----------
>5HT2B_CORRHELIX
-------------------------------------------GNKLHWAALLILMVIIP
TI----------------------------------------------------------
----------GGNTLVILAV----SLEKKLQYATNY------------------------
----FLMSLAVADLLVGL--------------------------FVMPIALLTIMFE---
---------------------AMWPLP-----------------LVLCPAWL--------
--FLDVLFST---------ASIMHL--CAISVDR-----------------YIAIKKPIQ
ANQYNSRATAFIKITVVWLIS---------------------IGIAIPV--PIKGIE---
----TDVDNPNN---------ITCVLTK---------------------ERFGDFMLFGS
LAAFFTPLAIMIVTYFLTI-----HALQKKAYLVKNKPPQ--------------------
--------------RLTWLTVSTVFQ----------------------------------
-----------RDETPCSSPEKVAM--------------------------LDGSRKDKA
LPNSGDETLMRRT----STIGKKS-----------------VQTISNEQRASKVLGIVFF
LFLLMWCPFFITNIT---------------------------------------------
----------LVLCDSCNQTTLQMLLEIFVWIGYV----SSGV----NPLVYTLF-----
----------
>AA2AR_CORRHELIX
------------------------------------------IMGSSVYITVELAIAVLA
I-----------------------------------------------------------
----------LGNVLVCWAV-------WLNSNLQNV-----------TNY----------
----FVVSLAAADIAVGV------------------------------LAIP-FAIT---
-------------------ISTGFCAA-----------------CHGCLFIA--------
--CFVLVLTQ---------SSIFSL--LAIAIDR-----------------YIAIRIPLR
YNGLVTGTRAKGIIAICWVLS---------------------FAIGLTP---MLGWN---
----NCGQPKEG-----KNHSQGCGEGQ--------------------VACLFEDVVPMN
YMVYFNFFACVLVPLLLML----------GVYLR--------------------------
--------------IFLAARRQLKQM----------------------------------
----------ESQPLPGERARSTLQ-----------------------------------
KEVHAAKSLAIIV----GLFA--------------------LCWL-----------PLHI
INCFTFFCPDCSHAP---------------------------------------------
----------------------LWLMYLAIVLSHT----NSVV----NPFIY--------
----------
>ACTHR
---------------------------------------------VVLPEEIFFTISIVG
V-----------------------------------------------------------
----------LENLIVLLAV-------FKNKNLQAP-----------MYF----------
----FICSLAISDMLGSL---------------------------YKILENI-LIIL---
-----------------RNMGYLKPRGSF---------------ETTADDIID-------
--SLFVLSLL---------GSIFSL--SVIAADR-----------------YITIFHALR
YHSIVTMRRTVVVLTVIWTFC---------------------TGTGITM---VIFSH---
-------------------------------------------------HVPTVITFT--
-------SLFPLMLVFILC-----------LYVH--------------------------
--------------MFLLARSHTRKI----------------------------------
-----------STLPRANMKGAITL-----------------------------------
-----TILLGVFI----------------------------FCWA------------PFV
LHVLLMTFCPSNPYC---------------------------------------------
---------------------------ACYMSLFQ----VNGM----LIMCNAV------
----------
>MSHR
---------------------------------------------VSISDGLFLSLGLVS
L-----------------------------------------------------------
----------VENALVVATI-------AKNRNLHSP-----------MYC----------
----FICCLALSDLLVSG------------------------SNVLETAVIL-LLEA---
--------------------------------------------GALVARAAVLQQLDNV
IDVITCSSML---------SSLCFL--GAIAVDR-----------------YISIFYALR
YHSIVTLPRARRAVAAIWVAS---------------------VVFSTLF---IAYYD---
------------------------------------------------------------
----HVAVLLCLVVFFLAM-----------LVLM--------------------------
--------------AVLYVHMLARAC----------------------------------
-----------QHAQGIARLHKRQR---------------------------------PV
HQGFGLKGAVTLT----ILLGIFF-----------------LCWG------------PFF
LHLTLIVLCPEHPTC---------------------------------------------
----------------------------GCIFKNF----NLFL----ALIICNAI-----
----------
>MC3R
---------------------------------------------VFIKPEVFLSLGIVS
L-----------------------------------------------------------
----------LENILVILAV-------VRNGNLHSP-----------MYF----------
----FLCSLAVADMLVSV------------------------SNALETIMIA-IVHS---
--------------------------------------------DYLTFEDQFIQHMDNI
FDSMICISLV---------ASICNL--LAIAVDR-----------------YVTIFYALR
YHSIMTVRKALTLIVAIWVCC---------------------GVCGVVF---IVYSE---
----------------------------------------------------SKMVIVCL
ITMFFAMMLLMGTLYVHMF-----------------------------------------
--------------LFARLHVKRIAA----------------------------------
-----------LPPADGVAPQQHSC-----------------------------------
--MKGAVTITILL----GVFI--------------------FCWA------------PFF
LHLVLIITCPTNPYC---------------------------------------------
----------------------------ICYTAHF----NTYL----VLIMCNSV-----
----------
>MC4R
---------------------------------------------LFVSPEVFVTLGVIS
L-----------------------------------------------------------
----------LENILVIVAI-------AKNKNLHSP-----------MYF----------
----FICSLAVADMLVSV------------------------SNGSETIVITLLNST---
--------------------------------------------DTDAQSFTVNIDNVID
--SVICSSLL---------ASICSL--LSIAVDR-----------------YFTIFYALQ
YHNIMTVKRVGIIISCIWAAC---------------------TVSGILF---IIYSD---
----------------------------------------------------SSAVIICL
ITMFFTMLALMASLYVHMF-----------------------------------------
--------------LMARLHIKRIAV----------------------------------
------------LPGTGAIRQGANM-----------------------------------
---KGAITLTILI----GVFV--------------------VCWA------------PFF
LHLIFYISCPQNPYC---------------------------------------------
----------------------------VCFMSHF----NLYL----ILIMCNSI-----
----------
>MC5R
---------------------------------------------MGIAVEVFLTLGVIS
L-----------------------------------------------------------
----------LENILVIGAI-------VKNKNLHSP-----------MYF----------
----FVCSLAVADMLVSM------------------------SSAWETITIY-LLNN---
--------------------------------------------KHLVIADAFVRHIDNV
FDSMICISVV---------ASMCSL--LAIAVDR-----------------YVTIFYALR
YHHIMTARRSGAIIAGIWAFC---------------------TGCGIVF---ILYSE---
------------------------------------------------------------
---STYVILCLISMFFAML-----------FLLV--------------------------
-------------SLYIHMFLLARTH----------------------------------
--------VKRIAALPGASSARQRT-----------------------------------
----SMQGAVTVT----MLLGVFT-----------------VCWA------------PFF
LHLTLMLSCPQNLYC---------------------------------------------
----------------------------SRFMSHF----NMYL----ILIMCNSV-----
----------
>GP156
----------------------------------------SSPPVNQSLTIMVGVNLLV-
------------------------------------------------------------
----------LAAGLLFVVT----------RYLHSW------------------------
----PNLVFGLTSGGIFV-------------------------CTTTINCFI-FIPQ---
--------------------LKQWKAF-----------------EEENQTIRR-------
--MAKYFSTP---------NKSFHT-QYGEEENCHPRGEKSSMERLLTEKNAVIESLQEQ
VNNAKEKIVRLMSAECTYDLP------EGAAPPASSPNKDVQAVASVHT---LAAAQGPS
GHLSDFQNDPGM-----AARDSQCTSGP--------------------SSYAQSLEGPGK
DSSFSPGKEEKISDSKDFS-----------DHLD--------------------------
--------------SGCSQKPWTEQS----------------------------------
-----------LGPERGDQVPMNPS-----------------------------------
-----------------------------------------QSLL----PERGGSDPQRQ
RHLENSEEPPERRSR---------------------------------------------
-------------VSSVIREKLQEVLQDLGLGPEA----SLSTAPSCHQQTWKNSAAF--
----------
>EMR1
-------------------------------------GRWTSFGCVILEASETYTICSCN
Q-----------------------------------------------------------
----------MANLAVIMASGELTMDFSLYIISHVG-----------III----------
----SLVCLVLAIATFLL--------------CRSIRNHNTYLHLHLCVCLL-LAKT---
-----------------LFLAGIHKTDN----------------KMGCAIIA--------
--GFLHYLFL---------ACFFWM-LVEAVILF-----------------LMVRNLKVV
NYFSSRNIKMLHICAFGYGLP---------------------MLVVVIS---ASVQP---
----QGYGMHNR-----------CWLNT-------------------ETGFIWSFLGP--
--------VCTVIVINS-------------LLLT--------------------------
--------------WTLWILRQRLSS----------------------------------
-----------VNAEVSTLKDTRLL-----------------------------------
-----TFKAFAQL----FILG--------------------CSWV------------LGI
FQIGPVAGVMAYLFT---------------------------------------------
---------------------------IINSLQGA----FIFL-----------------
----------
>VN1R5
----------------------------------------QIFFYPQASFGISANTILL-
------------------------------------------------------------
----------LFHIFTFVFSHRSKSIDMIISHLSLI--------HILLL-----------
----FTQAILVSLDFFGS---------------------------QNTQDDLRYKVI---
--------------------------------------------VFLNKVMRG-------
--LSICTPCL---------LSVLQA--II----------------------SPSIFSLAK
LKHPSASHILGFFL-FSWVLN---------------------MFIGVIF---CCTLR---
----LPPVKRGQ--------SSVCHTAL--------------------FLFAHELHPQET
VFHTNDFEGCHLYRVHGPL-----------KRLH--------------------------
--------------GDYFIQTIRGYL----------------------------------
---------SAFTQPACPRVSPVKR-----------------------------------
----ASQAILLLV----SFVF--------------------TYWV-------------DF
TFSFSGGVTWINDSL---------------------------------------------
----------------------------LVWLQVIVANSYAAI----SPLMLIYA-----
----------
>VNRL4
----------------------------------------KNVYYPQVSFGISANTFLL-
------------------------------------------------------------
----------LFHIFTFAYT-------HRLKPIDMT------------------------
----ISHLPLIHILLLFT-----------------------------QAILVSSDLF---
---------------------ESWNIQNN---------------DLKCKIITFLNRVMRG
--VSICTTCL---------LSVLQA--ITI---------------------SPSTSFLEK
FKHISANHTLGFIL-FSWVLN-------------------------------MFITN---
------------------------------------------------------------
--------------NLLLF-----------------------------------------
--------------IVPTPNRIGASL----------------------------------
------------------------------------------------------------
--------LFVTE----------------------------HCYV------------LPM
SYTHRSLFFILMVLR---------------------------------------------
---------------------------DVIFIGLM-------------------------
----------
>ACM3_CORRHELIX
--------------------------------------------QVVFIAFLTGILALVT
I-----------------------------------------------------------
----------IGNILVIVSF-------KVNKQLKTV-----------NNY----------
----FLLSLACAD---LI-----------------------IGVISMNLFTT-YIIM---
--------------------NR-WALG-----------------NLAC-DLWL-------
--AIDYVASN---------ASVMNL--LVISFDR-----------------YFSITRPLT
YRAKRTTKRAGVMIGLAWVIS---------------------FVLWAPA---ILFWQ---
----YFVGKRTV-------PPGECFIQF---------------------LSEPTITFGTA
IAAFYMPVTIMTILYWRIYKETEKRTKELAGLQASGTEAETENFVHPTGSSRSCSSYELQ
QQSMKRSNRRKYGRCHFWFTTKSWKP----------------------------------
----SSEQMDQDHSSSDSWNNNDAA-AS-------------------LENSASSDEEDIG
SETRAIYSIVLKLPGHSTILNSTKLPSSDNLQVPEEELGMVDLERKADKLQAQKSVDDGG
SFPKSFSKLPIQLESAVDTAKTSDVNSSVGKSTATLPLSFKEATLAKRFALKTRSQITKR
KRMSLVKEKKAAQTLSAILLAFIITWTPYNIMVLV----NTFCDSCIPKTFWNLGYWLCY
INSTVNPVCY
>ACM2_CORRHELIX
--------------------------------------------EVVFIVLVAGSLSLVT
I-----------------------------------------------------------
----------IGNILVMVSI-------KVNRHLQTV-----------NNY----------
----FLFSLACADLIIGV-----------------------------FSMNL-YTLY---
------------------TVIGYWPLG-----------------PVVC-DLWL-------
--ALDYVVSN---------ASVMNL--LIISFDR-----------------YFCVTKPLT
YPVKRTTKMAGMMIAAAWVLS---------------------FILWAPA---ILFWQ---
-FIVGVRTVEDG----------ECYIQF---------------------FSNAAVTFGTA
IAAFYLPVIIMTVLYWHISRASKSRIKKDKKEPV------------ANQDPVSPSLVQGR
IVKPNNNNMPSSDDGLEHNKIQNGKAPRDPVTENCVQGEEKESSNDSTSVSAVASNMRDD
EITQDENTVSTSLGHSKDENSKQTCIRIGTKTPKSDSCTPTNTTVEVVGSSGQNGDEKQN
IVARKIVKMTKQPAKKKPPPSREKKVTRTILAILLAFI---ITWA-----------PYNV
MVLINTFCAPCIPNT---------------------------------------------
------------------------VWTIGYWLCYI----NSTI----NPACY--------
----------
>CRFR1
-----------------------------------------HYHVAVIINYLGHCISLVA
L-----------------------------------------------------------
----------LVAFVLFLRL--RPGCTHWGDQADGA------------------------
----LEVGAPWSGAPFQV----------------------RRSIRCLRNIIH-WNLI---
--------------SAFILRNATWFVVQL---------------TMSPEVHQSNVGWCRL
VTAAYNYFHV---------TNFFWM--FGEGCYL-----------------HTAIV----
LTYSTDRLRKWMFICIGWGVP-----------------------FPIIV---AWAIG---
----KLYYDNEK-----------CWFGK-------------------------RPGVYTD
YIYQGPMILVLLINFIFLF-----------------------------------------
--------------NIVRILMTKLRA----------------------------------
--------------STTSETIQYRK-----------------------------------
----AVKATLVLL----PLLG--------------------ITYM------------LFF
VNPGEDEVSRVVFIY---------------------------------------------
---------------------------FNSFLESF----QGFF----VSVFYCFLNS---
----------
>CRFR2
-----------------------------------------HYRIALVVNYLGHCVSVAA
L-----------------------------------------------------------
----------VAAFLLFLAL-------RSIRCLRNV------------------------
----IHWNLITTFILRNV---------------------------------M-WFLL---
-----------------QLVDHEVHESN----------------EVWCRCIT--------
--TIFNYFVV---------TNFFWM--FVEGCYL-----------------HTAIV----
MTYSTERLRKCLFLFIGWCIP-----------------------FPIIV---AWAIG---
----KLYYENEQ-----------CWFGK-------------------------EPGDLVD
YIYQGPIILVLLINFVFLF-----------------------------------------
--------------NIVRILMTKLRA----------------------------------
--------------STTSETIQYRK-----------------------------------
----AVKATLVLL----PLLG--------------------ITYM------------LFF
VNPGEDDLSQIMFIY---------------------------------------------
---------------------------FNSFLQSF----QGFF----VSVFYCFFNG---
----------
>CALCR
-----------------------------------------LYYLAIVGHSLSIFTLVIS
L-----------------------------------------------------------
------------GIFVFFRKLTTIFPLNWKYRKALS-----LGCQRVTLHKN--------
----MFLTYILNSMIIII-----------------------HLVEVVPNGEL-VRRD---
--------------------------------------------PVSCKILH--------
--FFHQYMMA---------CNYFWM--LCEGIYL-----------------HTLIVV---
AVFTEKQRLRWYYL-LGWGFP---------------------LVPTTIH---AITRA---
----VYFNDN-------------CWLSV-----------------------ETHLLYI--
-------IHGPVMAALVVN----------FFFLL--------------------------
--------------NIVRVLVTKMRE----------------------------------
-------------THEAESHMYLKA-----------------------------------
-----VKATMILV----PLLG--------------------IQFV---------------
--VFPWRPSNKMLGK---------------------------------------------
-----------------------IYDYVMHSLIHF----QGFF----VATIYCFCNN---
----------
>CALRL
-----------------------------------------LFYLTIIGHGLSIASLLIS
------------------------------------------------------------
----------LGIFFYFKSL------SCQRITLHKN------------------------
----LFFSFVCNSVVTII------------------------HLTAVANNQALVATN---
--------------------------------------------PVSCKVSQ--------
--FIHLYLMG---------CNYFWM--LCEGIYL-----------------HTLIVV---
AVFAEKQHLMWYYF-LGWGFP---------------------LIPACIH---AIARS---
----LYYNDN-------------CWISS-----------------------DTHLLYI--
-------IHGPICAALLVN----------LFFLL--------------------------
--------------NIVRVLITKLKV----------------------------------
-------------THQAESNLYMKA-----------------------------------
-----VRATLILV----PLLG--------------------IEFV---------------
--LIPWRPEGKIAEE---------------------------------------------
-----------------------VYDYIMHILMHF----QGLL----VSTIFCFFNG---
----------
>GLP2R
--------------------------------------------LLSTLQLMYTVGYSFS
------------------------------------------------------------
----------LISLFLALTL------LLFLRKLHCT-----------RNY----------
----IHMNLFASFILRTL-------------------------AVLVKDVVF-YNSY---
--------------SKRPDNENGWMSYLSEM-------------STSCRSVQ--------
--VLLHYFVG---------ANYLWL--LVEGLYL-----------------HTLLEP---
TVLPERRLWPRYLL-LGWAFP-----------------------VLFVV---PWGFA---
----RAHLENTG-----------CWTTN------------------GNKKIWWIIRGP--
------MMLCVTVNFFIFL-----------------------------------------
--------------KILKLLISKLKA----------------------------------
-------------HQMCFRDYKYRL-----------------------------------
-----AKSTLVLI----PLLG--------------------VHEI-----------LFSF
ITDDQVEGFAKLIRL---------------------------------------------
--------------------------FIQLTLSSF----HGFL----VALQYGFA-----
----------
>GLP1R
----------------------------------------------LFLYIIYTVGYALS
------------------------------------------------------------
----------FSALVIASAI------LLGFRHLHCT-----------RNY----------
----IHLNLFASFILRAL------------------------SVFIKDAALK-WMYS---
----------------TAAQQHQWDGLLSYQD------------SLSCRLVF--------
--LLMQYCVA---------ANYYWL--LVEGVYL-----------------YTLLA----
FSVLSEQWIFRLYVSIGWGVP-----------------------LLFVV---PWGIV---
----KYLYEDEG-----------CWTRN---------------------------SNMNY
WLIIRLPILFAIGVNFLIF-----------VRVI--------------------------
--------------CIVVSKLKANLM----------------------------------
--------------CKTDIKCRLAK-----------------------------------
-------STLTLI----PLLG--------------------THEV-------------IF
AFVMDEHARGTLRFI---------------------------------------------
------------------------KLFTELSFTSF----QGLM----VAILYCFV-----
----------
>GLR
------------------------------------------------MYSSFQVMYTVG
Y-----------------------------------------------------------
----------SLSLGALLLALAILGGLSKLHCTRNA------------------------
----IHANLFASFVLKAS-----------------------SVLVIDGLLRTRYSQK---
--------------IGDDLSVSTWLSDGA---------------VAGCRVAA--------
--VFMQYGIV---------ANYCWL--LVEGLYL-----------------HNLLG----
LATLPERSFFSLYLGIGWGAP-----------------------MLFVV---PWAVV---
----KCLFENVQ-----------CWTSN------------------DNMGFWWILRFPV-
-------FLAILINFFIFV-----------------------------------------
--------------RIVQLLVAKLRA----------------------------------
-----------RQMHHTDYKFRLAK-----------------------------------
-------STLTLI----PLLG--------------------VHEV-------------VF
AFVTDEHAQGTLRSA---------------------------------------------
------------------------KLFFDLFLSSF----QGLL----VAVLYCFL-----
----------
>GIPR
-----------------------------------------ILERLQVMYTVGYSLSLAT
L-----------------------------------------------------------
----------LLALLILSLF----------RRLHCT-----------RNY----------
----IHINLFTSFMLRAA-----------------------------AILSR-DRLL---
------PRPGPYLG---DQALALWNQA-----------------LAACRTAQI-------
---VTQYCVG---------ANYTWL--LVEGVYL-----------------HSLLVL---
VGGSEEGHFRYYLL-LGWGAP-----------------------ALFVI---PWVIV---
----RYLYENTQ-----------CWERN------------------EVKAIWWIIRTP--
-------ILMTILINFLIF-----------IRIL--------------------------
--------------GILLSKLRTRQM----------------------------------
----------------RCRDYRLRL-----------------------------------
-----ARSTLTLV----PLLG--------------------VHEV-------------VF
APVTEEQARGALRFA---------------------------------------------
------------------------KLGFEIFLSSF----QGFL----VSVLYCFI-----
----------
>GHRHR
-----------------------------------------YFSTVKIIYTVGHSISIVA
L-----------------------------------------------------------
----------FVAITILVAL----------RRLHCP-----------RNY----------
----VHTQLFTTFILKAG------------------------AVFLKDAALFHSDDT---
-------------------DHCSFS-------------------TVLCKVSV--------
--AASHFATM---------TNFSWL--LAEAVYL-----------------NCLLA----
STSPSSRRAFWWLVLAGWGLP-----------------------VLFTG---TWVSC---
----KLAFEDIA-----------CWDLD------------------DTSPYWWIIKGP--
---------IVLSVGVNFG-----------------------------------------
--------------LFLNIIRILVRK----------------------------------
-----------LEPAQGSLHTQSQY-----------------------------------
--WRLSKSTLFLI----PLFG--------------------IHYI-------------IF
NFLPDNAGLGIRLPL---------------------------------------------
----------------------------ELGLGSF----QGFI----VAILYCFL-----
----------
>PTH1R
--------------------------------------------VFDRLGMIYTVGYSVS
L-----------------------------------------------------------
----------ASLTVAVLIL-------AYFRRLHCT-----------RNY----------
----IHMHLFLSFMLRAV------------------------SIFVKDAVLYSGATL---
-----------------DEAERLTEEELRAIAQAPPPPATAAAGYAGCRVAV--------
--TFFLYFLA---------TNYYWI--LVEGLYL-----------------HSLIF----
MAFFSEKKYLWGFTVFGWGLP-----------------------AVFVA---VWVSV---
----RATLANTG-----------CWDLS-------------------SGNKKWIIQVP--
-------ILASIVLNFILF--------------I--------------------------
--------------NIVRVLATKLRE----------------------------------
-----------TNAGRCDTRQQYRK-----------------------------------
----LLKSTLVLM----PLFG--------------------VHYI----------VFMAT
PYTEVSGTLWQVQMH---------------------------------------------
---------------------------YEMLFNSF----QGFF----VAIIYCFC-----
----------
>PTH2R
--------------------------------------------FFERLYVMYTVGYSIS
------------------------------------------------------------
----------FGSLAVAILI------IGYFRRLHCT-----------RNY----------
----IHMHLFVSFMLRAT------------------SIFVKDRVVHAHIGVKELESL---
--------------IMQDDPQNSIEATSVDKSQ-----------YIGCKIAV--------
--VMFIYFLA---------TNYYWI--LVEGLYL-----------------HNLIF----
VAFFSDTKYLWGFILIGWGFP-----------------------AAFVA---AWAVA---
----RATLADAR-----------CWELS-----------------------AGDIKWI--
---YQAPILAAIGLNFILF-----------------------------------------
---------------LNTVRVLATKI----------------------------------
----------WETNAVGHDTRKQYR-----------------------------------
---KLAKSTLVLV----LVFG--------------------VHYI------------VFV
CLPHSFTGLGWEIRM---------------------------------------------
--------------------------HCELFFNSF----QGFF----VSIIYCYC-----
----------
>VIPR2
--------------------------------------------FYILVKAIYTLGYSVS
LMS---------------------------------------------------------
----------LATGSIILCL---------FRKLHCT-----------RNY----------
----IHLNLFLSFILRAI------------------------SVLVKDDVLY-SSSG---
--------------------------------------------TLHCPDQPSSWVGCKL
SLVFLQYCIM---------ANFFWL--LVEGLYL-----------------HTLLVA---
MLPPRRCFLAYLLI--GWGLP-----------------------TVCIG---AWTAA---
----RLYLEDTG-----------CWDTN------------------DHSVPWWVIRIP--
-------ILISIIVNFVLF--------------I--------------------------
--------------SIIRILLQKLTS----------------------------------
------------PDVGGNDQSQYKR-----------------------------------
----LAKSTLLLI----PLFG--------------------VHYM------------VFA
VFPISISSKYQILFE---------------------------------------------
-----------------------------LCLGSF----QGLV----VAVLYCFL-----
----------
>PACR
------------------------------------------------YYLSVKALYTVG
Y-----------------------------------------------------------
----------STSLVTLTTA---MVILCRFRKLHCT-----------RNF----------
----IHMNLFVSFMLRAI-----------------------------SVFIKDWILY---
-----------------AEQDSNHCFIS----------------TVECKAVM--------
--VFFHYCVV---------SNYFWL--FIEGLYL-----------------FTLLVE---
TFFPERRYFYWYTI-IGWGTP-----------------------TVCVT---VWATL---
----RLYFDDTG-----------CWDMN------------------DSTALWWVIKGP--
-------VVGSIMVNFVLF--------------I--------------------------
--------------GIIVILVQKLQS----------------------------------
-----------PDMGGNESSIYLRL-----------------------------------
-----ARSTLLLI----PLFG--------------------IHYT------------VFA
FSPENVSKRERLVFE---------------------------------------------
-----------------------------LGLGSF----QGFV----VAVLYCFL-----
----------
>SCTR
------------------------------------------------YLLKLKVMYTVG
Y-----------------------------------------------------------
----------SSSLVMLLVA---LGILCAFRRLHCT-----------RNY----------
----IHMHLFVSFILRAL-------------------------SNFIKDAVL-FSSD---
--------------------DVTYCDAH----------------RAGCKLVM--------
--VLFQYCIM---------ANYSWL--LVEGLYL-----------------HTLLAI---
SFFSERKYLQGFVA-FGWGSP-----------------------AIFVA---LWAIA---
----RHFLEDVG-----------CWDIN------------------ANASIWWIIRGP--
----------VILSILINF-----------ILFI--------------------------
--------------NILRILMRKLRT----------------------------------
------------QETRGNEVSHYKR-----------------------------------
----LARSTLLLI----PLFG--------------------IHYI------------VFA
FSPEDAMEIQLFFEL---------------------------------------------
------------------------------ALGSF----QGLV----VAVLYCFL-----
----------
>VIPR1
-----------------------------------------FYGSVKTGYTIGYGLSLAT
L-----------------------------------------------------------
----------LVATAILSLF----------RKLHCT-----------RNY----------
----IHMHLFISFILRAA------------------------AVFIKDLALF-DSGE---
--------------------SDQCSEG-----------------SVGCKAAM--------
--VFFQYCVM---------ANFFWL--LVEGLYL-----------------YTLLAV---
SFFSERKYFWGYIL-IGWGVP-----------------------STFTM---VWTIA---
----RIHFEDYG-----------CWDTI-------------------NSSLWWIIKGP--
----------ILTSILVNF-----------ILFI--------------------------
--------------CIIRILLQKLRP----------------------------------
-----------PDIRKSDSSPYSRL-----------------------------------
-----ARSTLLLI----PLFG--------------------VHYI------------MFA
FFPDNFKPEVKMVFE---------------------------------------------
-----------------------------LVVGSF----QGFV----VAILYCFL-----
----------
