# Supplementary material for: Sequence, Structure and Ligand Binding Evolution of Rhodopsin-Like G Protein-Coupled Receptors: A Crystal Structure-Based Phylogenetic Analysis
Source: PLoS One. 2015 Apr 16;10(4):e0123533. doi: 10.1371/journal.pone.0123533 (PMC4399913; doi:10.1371/journal.pone.0123533)
Supplement: S6 File — (FA) [file pone.0123533.s013.fa]

>SMO
------------------------------------------------------------
------------------------------------------------------------
------EAEHQDMHSYIA-------------A----------FG---AV-----------
------TGLCTL-F--------TLATFVADWRN------------S---N----------
-R--------YPAV--IL-F----------YVNACFFV--GS----------IGWL----
----------------------------AQ-F--MDGARREIVCRAD-GT-MR-------
----------LGEPTSNET-L-S-CV----I----I---FVIVYYA------LM---AGV
VW-----FVVLTYAW--------HTSFKAL--G---------TTY----QPLSGK-----
-----TSY--F-----HLL--TWSLPFVL-TVAILAVA-QVDGDSVSGICFVGYKNYRYR
A---------------------------GFVLAP-IGLVLIV--GG--YFLIRGVMTLFS
IKSNHPG---LLSEKAASK-----------------------------------------
------------------------------------------------------------
----------------------------------------INETMLRLGIFGFLAF----
-----------------------------------GFVLITFS-----------CHFYD-
--------------------------------F--------F------------------
------------------------------------------------------------
-----------------------------------NQA------E---------------
-------------------------W---ER-----------------------------
--S---------------------------------------------------------
------------------------------------------FRDY-VL-C---------
-------QANVT----------------------------------I-------------
-----GLPTKQPI---------------------PDCE-IK-------------NRPSLL
V-----------EKINLFAMF---------GTGIA----M---ST--W------V-----
------------
>GRM1
------------------------------------------------------------
------------------------------------------------------------
-----------NIESIIA-------------I----------AF---SC-----------
------LGILVTLF--------VTLIFVL-YRD---------------------------
----------TP-V--VK-SSSRELC-YIILAGIFLGY--VC----------PFTL----
----------------------------IA----------------K-------------
----------P-----TTT-S---CY----LQR--L---LV-GLSS-----------AMC
YS-----ALVTKTNRIARILAGSKKKI-CTRKP----------------RFMSAWAQVI-
-----IAS-IL-----ISVQLTLVVTLII-ME-----P-PMP------------I-L---
----------------------------SYP---------SI--KE--VY----------
LICNTSN-----------------------------------------------------
------------------------------------------------------------
-------------------------------------------LGVVAPLGYNGLL----
-----------------------------------IMSCTYYA-----------FKTRN-
--------------------------------V---------------------------
------------------------------------------------------------
-----------------------------------PAN------F---------------
-------------------------N---EA-----------------------------
--K---------------------------------------------------------
---------------------------------------YIAFTMY-TT-C---------
-------IIWLA----------------------------------F-------------
-----VPIYFGSN--------------------------------------------YKI
I----------TTCF--AVSL---SVTVALGCMFT----P---KM--Y----III-----
------------
>GP143
------------------------------------------------------------
------------------------------------------------------------
---------------RLG------------------------TF---CCPTRDAATQLVL
SFQPRAFHALCL----G---S-GGLRLALGLLQLLPGRRPAGPGSP---A------T---
----------SPPA--SV-R----ILRAAAACDLLGCL--GM---V------IRST----
----------------------------VW-L-GFPNFVDSVSDMNHTEI-WP-------
----------A-----AF------CV----GSA--M---WIQLLYS-----------ACF
WW-----LFCYAVDA--------YLVI-RRSAG---------LST----ILLYHI---M-
---------------------AWGLATLL-CV-----E-GAA------------M-L---
----------------------------YYP---------SV--SR-----C-ERGLDHA
IPH---------------------------------------------------------
------------------------------------------------------------
----------------------------------------YV-TMYLPLLLVLVAN----
-----------------------------------PILFQKTV-----------TAVAS-
--------------------------------L----LKGRQ------------------
------------------------------------------------------------
-----------------------------------GIY------T---------------
-------------------------E---NE-----------------------------
--R---------------------------------------------------------
----------------------------------------RMGAVI-KIRF---------
-------FKIML----------------------------------V-------------
-----LIICWLSN------II------------------NE-------------------
------------SLL--FYLE---MQTDINGGSLK----P---VR--T------------
------------
>GP153
------------------------------------------------------------
------------------------------------------------------------
---------------GSA-------------V----------GW---LV-----------
------CGGLSL-L--A---N-AWGILSVGAKQ------------K---K------W---
----------KP-L--EF-L----LC-TLAATHMLNVA-------V------PIAT----
----------------------------YS-VVQL-----------RRQR-PD-------
----------F-----EWNEG-L-CK----V----FVSTFY-TLTL-----------ATC
FS-----VTSLSYHR--------MWMV-CW--P---------VNY----RLSNAK---K-
-----QAV-HT-----VMG--IWMVSFILSAL-----P-AVG------------W-HDTS
E---------------------------RFY----T--------HG-----CRFIVAEIG
LGF-------GVCF----------------------------------------------
------------------------------------------------------------
-------------------------------------------LLLVGGSVAMGVI----
-----------------------------------CTAIALFQ-----------TLAVQ-
--------------------------------VGRQADRRAF------------------
------------------------------------------------------------
-----------------------------------TVPTIVVEDA---------------
-----------------------------QG-----------------------------
--K---------------------------------------------------------
-------------------------------RRSSIDGSEPAKTSL-QT-----------
-------TGLVT----------------------------------T-------------
-----IVFIYDCL------MGFPVLV-V------SFSSLRA------D------ASAPWM
A-----------LCVLWCSVA---------QALLL----P--VFL--W------ACDRYR
ADLKAVREKCMA
>GP162
------------------------------------------------------------
------------------------------------------------------------
---RGGAGAEEASLRSNA-------------L----------SW---LA-----------
------CGLLAL-L--A---N-AWIILSISAKQ------------Q---K----------
-H--------KP-L--EL-L----LC-FLAGTHILMAA--VP---L------TTFA----
----------------------------VVQL----------------RR-QA-------
-----SSDYDW-----NES-I---CK----V-F--V---ST-YYTL------AL---ATC
FT-----VASLSYHR--------MWMV-RW--P---------VNY----RLSNAK---K-
-----QAL-HA-----VMG--IWMVSFILSTL-----P-SIG------------W-HNNG
E---------------------------RYYARGCQ------------FI-V-SKIGLGF
GVC---------------------------------------------------------
------------------------------------------------------------
----------------------------------------FS-LLLLGGIVMGL------
-----------------------------------VCVAITFY-----------QTLWA-
--------------------------------R----PRRAR------------------
------------------------------------------------------------
-----------------------------------QAR------R---------------
-------------------------V---GGGGGTKAGGPGALGTRPAFEVPAIVVEDAR
GKR---------------------------------------------------------
---------------------------------RSSLDGSESAKTS-LQ-V---------
-------TNLVS----------------------------------A-------------
-----IVFLYDSL--TGVPIL-VVSF-F------SLKSDSA------P---------PWM
V----------------LAVL---WCSMAQTLLLP----S---FI--W------SCERYR
ADVRTVWEQCVA
>CRFR1
------------------------------------------------------------
------------------------------------------------------------
------------------------------------------HY---HV-----------
------AVIINY-L--G---H-CISLVAL-LVA-----------------------F---
-------------V--LF-L-------RLRPGCTHWGD-QAD----------GALE----
----------------------------VGAP--W-----------SGAP-FQ-------
----------V-----RRSIR---CL------R-NIIHWNLISAFI------LR---NAT
WF-----VVQLTMSP--------EVHQ-SN------------VGW--C-RLVTAA-----
-----YNYFHV-----TNF--FWMFGEGC-YL-------HTA----------------IV
L---------------------------TYSTDRLR--------KW--MFICIGWGVPFP
IIVAWAIGKLYYDNEKCWFGKRPG------------------------------------
------------------------------------------------------------
----------------------------------------VYTDYIYQGPMILVLL----
---------------------------------INFIFLFNIV-----------RILMT-
------------------------------------------------------------
------------------------------------------------------------
-----------------------------------KLR----------------------
-------------------------ASTTSE-----------------------------
------------------------------------------------------------
------------------------------------------TIQYRKA-V---------
-------KATLV----------------------------------L-------------
-----LPLLGITY------ML--FFV-N------PGED-EV----------------SRV
V-----------FIY--FNSF---------LESFQGFFVS---VF--Y--CFLNS-----
------------
>GP160
------------------------------------------------------------
------------------------------------------------------------
-------YQLRQTNQPLD------------------------VN---YL-----------
------LFLIIL----G---KILLNILTLGMRR------------K---N------T---
CQ--------NF-M--EY-F----CI-SLAFVDLLLLV--NI----------SIIL----
-------------------------------Y--F-------------RD----------
----------F-----VLL-S---IR----FTK------YH-ICLF------TQ---IIS
FT-----YGFLHYPV--------FLTA-CIDYC---------LNFSKT-TKLSFK-----
-----CQK--LFYFFTVIL--IWISVLAY-VL-----GDPAI------------Y---QS
L-------------------------------KA-Q----NAYSRH-----C---PFYVS
IQS-------YWLS----------------------------------------------
------------------------------------------------------------
----------------------------------------FF-MVMILFVAFITCW----
---------------------------------EEVTTLVQAI-----------RITSY-
--------------------------------MNETILYFPF------------------
------------------------------------------------------------
-----------------------------------SSH------S---------------
-------------------------SYTVRS-----------------------------
------------------------------------------------------------
------------------------------------------KKIF----L---------
-------SKLIV----------------------------------C-------------
-----FLSTWLPF------VLLQVII-V------LLKVQIP-------------AYIEMN
I-----------PWL--YFVN---------SFLIA--------TVYWF------N-----
------------
>GLR
------------------------------------------------------------
------------------------------------------------------------
---------------MYS------------------------SF---QV-----------
------MYTVGYSLSLG---ALLLALAILGGLS----------------K------L---
-H--CTRNAIHANL--FA-SFVLKAS-SVLVIDGLLRT--RY---S------QKIG----
----------------------------DD-L--------------SVST-WL-------
-----S----D-----GAV-A-G-CR----VAA--V---FMQYGIV------AN---YCW
LL-----VEGLYLHN--------LLGL-----A----------------TLPERS---F-
-----FSL--Y-----LGI--GWGAPMLF-VV-----P-WAV------------V-K---
---------------------------------------------------C-LFENVQC
WTS-NDN-----------------------------------------------------
------------------------------------------------------------
----------------------------------------MG-FWWILRFPVFLAI----
-----------------------------------LINFFIFV-----------RIVQL-
--------------------------------L--------V------------------
------------------------------------------------------------
----------------------------------AKLR------A---------------
-------------------------R---QM-----------------------------
--H---------------------------------------------------------
----------------------------------------HTDYKF-RL-A---------
-------KSTLT----------------------------------L-------------
-----IPLLGVHE------VV-FAFV-T------DEHA---------Q----GTLRSAKL
F----------------FDLF-----LSSFQGLLV----A---VL--Y----CFL-----
------------
>GP141
------------------------------------------------------------
------------------------------------------------------------
----------SSCDPIVT-------------P----------HL---IS-----------
------LYFIVL-I--GGLVGVISILFLLVKMN------------T---R------S---
-V--------TT-M--AV-I-------NLVVVHSVFLL--TV----------PFRL----
----------------------------TY-L--------------IKKT-WM-------
----------F-----GLP-F---CK----F-V--S---AM-LHIH------MY---LTF
LF-----YVVILVTR--------YLIF---------------FKCKDKVEFYRKL---H-
-----AVA--A-----SAG--MWTLVIVI-VV-----P-LVV------------S-R-YG
I-------------------------------HEEY----NE--EH-----C-FKFHKEL
AYT---------------------------------------------------------
------------------------------------------------------------
----------------------------------------YVKIINYMIVIFVIAV----
-----------------------------------AVILLVFQ-----------VFIIM-
--------------------------------L----MVQKL------------------
------------------------------------------------------------
-----------------------------------RHS------L---------------
-------------------------L---SH-----------------------------
--Q---------------------------------------------------------
----------------------------------------EFWAQL-KN-----------
-------LFFIG----------------------------------V-------------
-----ILVCFLPY-----QFF-RIYY-L------NVVT---------H----SNACNSKV
A-------------F--YNEI---FLSVTAISCYD----L---LL--F----VFG-----
------------
>DUFFY
------------------------------------------------------------
------------------------------------------------------------
EAAAPCHSCNLLDDSALP------------------------FF---IL-----------
------TSVLGI-L--A---S-STVLFML-FRP-------LFR--W---Q------L---
----------CP-G--WP-V----LA-QLAVGSALFSI--VV----------PVLA----
----------------------------PG-L--------------G-ST----------
----------R-----SSA-L---CS----L-G--Y---CV-WYGS------AF---AQA
LL-----LGC-------------HASL-GH-------------------RLGAGQVPGL-
-----TLG--L-----TVG--IWGVAALL-TL-----P-VTL------------A-S---
--------------------------------GA------SG--GL-----C-TLIYSTE
LKA-LQA-----------------------------------------------------
------------------------------------------------------------
----------------------------------------TH-TVACLAIFVLLPL----
-----------------------------------GLFGAKGL-----------KKALG-
--------------------------------M---------------------------
------------------------------------------------------------
------------------------------------------------------------
-------------------------G---PG-----------------------------
--P---------------------------------------------------------
--------------------------------------------------W---------
-------MNILW----------------------------------A-------------
-----WFIFWWPH--GVVLGL-DFLV-R------SKLLLLS------------TCLAQQA
L-----------DLL--LNLA---EALAILHCVAT----PLLLAL--F------------
------------
>GP157
------------------------------------------------------------
------------------------------------------------------------
---------------LWP-------------D---------------LR-----------
------------------------------SRA------------R---R----------
-------------L--LL-F--------LSLADLLSAA--SY---F------YGVL----
----------------------------QN-F--------------AGPS-WD-------
------------------------CV----L-Q--G---AL-STFA------NT---SSF
FW-----TVAIALYL--------YLSI-VR-------------------AARGPRTDRL-
-----LWA--F-----HVV--SWGVPLVI-TV-----A-AVA------------L-KKIG
Y---------------------------DAS---------DV--SV--GW-C-WIDLEAK
DHV---------------------------------------------------------
------------------------------------------------------------
----------------------------------------LW-MLLTGKLWEMLAY----
-----------------------------------VLLPLLYL-----------LVRKH-
--------------------------------I--------N------------------
------------------------------------------------------------
-----------------------------------RAH------T---------------
----------------ALSEYRPILS---QE-----------------------------
--H---------------------------------------------------------
----------------------------------------RLLRHS-SM-A---------
-------DKKLV----------------------------------L-------------
-----IPLIFIGL------RV-WSTV-R------FVLT-LC------G----SPAVQTPV
L-----------VVL--HGIG---NTFQGGANCIM--------FV--L----CTR-----
------------
>GPR75
------------------------------------------------------------
-----------------------------------------------------HSQEGNS
TSLQEGLQDLIHTATLVT-------------C----------TF---LL-----------
------AVIFCL-GSYG---N-FIVFLSF-FDP-------AFRKFR--------------
----------TN-F--DF-M----IL-NLSFCDLFICG--VT---A------PMFT----
----------------------------FV-L-FF-----------S-SA-SS-------
----------I-----PDA-F---CF------T--F---HLTSSGF------II---MSL
KT-----VAVIALHR--------LRMV-LGKQP--------------N-RTASFP-----
-----CTV-LL-----TLL--LWATSFTLATL-----A-TLK------------T-SKSH
L--------------------------------------------------C-LPMSSLI
AGK-GKA-----------------------------------------------------
------------------------------------------------------------
-------------------------------------------ILSLYVVDFTFCV----
-----------------------------------AVVSVSYI-----------MIAQT-
--------------------------------L--------R------------------
------------------------------------------------------------
------------------------------------------------------------
------------------------------------------------------------
--K---------------------------------------------------------
------------------------------------------NAQV-RK-C---------
-------PPVIT----------------------------------VDASRPQPFMGVPV
QGGGDPIQCAMPA------LY-RNQN-YNKLQHVQTRGYTKSPNQLVT----PAASRLQL
VSAINLSTAKDSKAV--VTCV---IIVLSVLVCCL----P---LG--I------------
------------
>GP148
------------------------------------------------------------
------------------------------------------------------------
-------RVPSSMLYWLF-------------L----------PS---SL-----------
------LAAATL-A--V---S-PLLLVTI-LRN------------Q---R------L---
RQ--------EP-H--YL-L----PA-NILLSDLAYIL--LH---M------LISS----
----------------------------SS-L----------------GG-WE-------
----------L-----GRM-A---CG----I-L--T---DA-VFAA------CT---STI
LS-----FTAIVLHT--------YLAV-IH--P---------LRY--L-SFMSHG---A-
-----AWK--A-----VAL--IWLVAC---CF-----P-TFL------------I-WLSK
W---------------------------QDA---------QL--EE-----Q-GASYILP
PSM-GTQPGCGLLV----------------------------------------------
------------------------------------------------------------
----------------------------------------IV-TYTSILCVLFLCT----
-----------------------------------ALIANCFW-----------RIYAE-
--------------------------------A---------------------------
------------------------------------------------------------
-----------------------------------KTS------G---------------
-------------------------I---WG-----------------------------
--Q---------------------------------------------------------
----------------------------------------GYSRAR-GT-L---------
-------LIHSV----------------------------------L-------------
-----ITLYVSTG------VV--FSL-D-------------------M----VLTRYHHI
D-----------SGT--HTWL---LAANSEVLMML----PRAMLT--Y------------
------------
>GPR22
------------------------------------------------------------
------------------------------------------------------------
----------LSFQVSLT-------------G----------FL---ML-----------
------EIVLGL-G--S---N-LTVLVLY-CMK------------S---N------L---
-I--------NSVS--NI------ITMNLHVLDVIICV--GC---I------PLTI----
----------------------------VILL--L-----------SLES--N-------
----------T-----ALI-----CC----FHE--A---CVSFASV-----------STA
IN-----VFAITLDR--------YDIS-VK--P--------------ANRILTMG---R-
-----AVM--L-----MIS--IWIFSFFS-FL-----I----------------------
----------------------------PFI---------EV--NFFSLQ-SGNTWENKT
LLCVSTNEYYTELG----------------------------------------------
------------------------------------------------------------
----------------------------------------MYYHLLVQIPIFFFTV----
-----------------------------------VVMLITYT-----------KILQA-
-----------------------------------------L------------------
------------------------------------------------------------
-----------------------------------NIRIGTRFST---------------
-------------------------GQKKKA-----------------------------
--R----------------------------------------------KKKTISLTTQH
EATDMSQSSGGRNVVFGVRTSVSVIIALRRAVKRHRERRERQKRVF-RM-S---------
-------LLIIS----------------------------------T-------------
-----FLLCWTPI-----SVLNTTIL-C------LGPS-------------------DLL
V-----------KLRLCFLVM------AYGTTIFH----P---LL--Y------A-----
------------
>GPR21
------------------------------------------------------------
------------------------------------------------------------
---------------CLL-------------E----------VL---II-----------
------VFLTVL-IISG---N-IIVIFVF-HCA------------P-LLN------H---
-H--------TT----SY-F----IQ-TMAYADLFVGV-SCV---V------PSLS----
-------------------------------L--L-----------H-HP-LP-------
----------V-----EES-L-T-CQ----IFG------FV-VSVL------KS---VSM
AS-----LACISIDR--------YIAI-TK--P---------LTY--N-TLVTPWRLRL-
-----CIF--L----------IWLYSTLV-FL-------PSF----------------FH
W-------------------------------GK----------PG--YH-G-DVFQWCA
ESWHTDS-----------------------------------------------------
------------------------------------------------------------
----------------------------------------YF-TLFIVMMLYAPAA----
-----------------------------------LIVCFTYF-----------NIFRI-
--------------------------------C---------------------------
------------------------------------------------------------
-----------------------------------QQH----------------------
-------------------------TKDISE-----------------------------
--R---------------------------------------------------------
------------------------------------------QARF-SSQS---------
-------GETGE----------------------------------VQACPDKRYAMVLF
RITSVFYILWLPY------II--YFL-L------ESSTGHS-------------NRFASF
L-----------TTW--LAIS---------NSFCN----C---VI--Y------S-----
------------
>GPR52
------------------------------------------------------------
------------------------------------------------------------
---------------CIFETV----------V----------IV---LL-----------
------TFLIIA----G---N-LTVIFVF-HCA------------P---L------L---
HH--------YT-T--SY-F----IQ-TMAYADLFVGV--SC---L-----VPTLS----
----------------------------LLHY--------------S-TG----------
----------V-----HES-L-T-CQ----V-F--G---YI-ISVL------KS---VSM
AC-----LACISVDR--------YLAI-TK--P---------LSY--N-QLVTPCRLRI-
-----CII--L----------IWIYSCLI--------F-LPS------------F-FGWG
K---------------------------PGYHGD------IF--EW-----C-ATSWL--
----TSA-----------------------------------------------------
------------------------------------------------------------
----------------------------------------YFTGFIVCLLYAPAAF----
------------------------------------VVCFTYF-----------HIFKI-
--------------------------------C----RQHTK------------------
------------------------------------------------------------
-----------------------------------EIN------D---------------
-------------------------R---RA-----------------------------
--R---------------------------------------------------------
--------------------------FPSHEVDSSRETGHSPDRRY-AMVL---------
-------FRITS----------------------------------V-------------
-----FYMLWLPY------II--YFL-L------ESSR---------V----LDNPTLSF
L-----------TTW--LAIS---------NSFCN----C---VI--Y------S-----
------------
>GP161
------------------------------------------------------------
------------------------------------------------------------
--LSNLTEEEGGEGGVII-------------T----------QF---IA-----------
------IIVITIFVCLG---N-LVIVVTL-YKK------------S---Y------L---
-L--------TL-S--NK-F----VF-SLTLSNFLLSV--LV---L------PFVV----
----------------------------TSSI--------------R-RE-WI-------
----------F-----GVV-W---CN----FSA-LL---YL-LISS-----------ASM
LT-----LGVIAIDR--------YYAV-LY--P---------MVY--PMKITGNR-----
-----AVM--A-----LVY--IWLHSLIG-CL-----P-PLF------------------
----------------------------GWS---------SV--EF-------DEFKWMC
VAA-------WHRE----------------------------------------------
------------------------------------------------------------
----------------------------------------PGYTAFWQIWCALFPF----
-----------------------------------LVMLVCYG-----------FIFRV-
-----------------------------------------A------------------
------------------------------------------------------------
-----------------------------------RVK------A---------------
-------------------------RKVHCGTVVIVEEDAQRTGRKNSSTSTSSSGSRRN
AFQ---------------------------------------------------------
------------------------------------------GVVYSANQC---------
-------KALIT----------------------------------I------------L
VVLGAFMVTWGPY------MV--VIA-S------EALWGKS-------------SVSPSL
E-----------TWATWLSFA---------SAVCH----P---LI--Y------------
------------
>GP101
------------------------------------------------------------
------------------------------------------------------------
-----------------S-------------T----------VL---VI-----------
------FLAASF-V--G---N-IVLALVL-QRK------------P---Q------L---
-L--------QV-T--NR-F----IF-NLLVTDLLQIS--LV---A------PWVV----
----------------------------ATSV--------------P-LF-WP-------
----------L-----NSH-F---CT----A-L--V---SL-THLF------AF---ASV
NT-----IVVVSVDR--------YLSI-IH--P---------LSY--P-SKMTQR---R-
-----GYL--L-----LYG--TWIVAILQ-ST-----P-PLY--------------GWGQ
A---------------------------AFDERN------AL---------C---SMIWG
ASP---------------------------------------------------------
------------------------------------------------------------
----------------------------------------SY-TILSVVSFIVIPL----
-----------------------------------IVMIACYS-----------VVFCA-
-------------------------------ARRQHALLYNV------------------
------------------------------------------------------------
----------------------------KRHSLEVRVKDCVENEDEEGAEKKEEFQDESE
FRRQHEGEVKAKEGRMEAKDGSLKAK---EG-----------------------------
--STGTSESSVEARGSEEVRESSTVASDGSMEGKEGSTKVEENSMKADKGRTEVNQCSID
LGEDDMEFGEDDINFSEDDVEAVNIPESLPPSRRNSNSNPPLPRCY-QCKA---------
-------AKVIF----------------------------------I-------------
-----IIFSYVLS------LGPYCFL-AVLAVWVDVETQVP----------------QWV
I-----------TIIIWLFFL---------QCCIH----P---YV--Y------------
------------
>RGR
------------------------------------------------------------
-----------------------------------------------------------E
LE-----------VLAVG-------------M----------VL---LV-----------
------EALSGL-S--L---N-TLTIFSF-CKT------------P---E------L---
-R--------TP-C--HL-L----VL-SLALADSGISL--NA---L------VAAT----
----------------------------SS-L--L-------------RR----------
----------W-----PYGSD-G-CQ----A-HGFQ---GF-VTAL-----------ASI
CS-----SAAIAWGR--------YHHY-CT-----------------R-SQLAWN---S-
-----AVS--L-----VLF--VWLSSAFWAAL-----P-LLG------------W---GH
Y---------------------------DYE---------PL--GT-----C--------
--CTLDYSKGDRNF----------------------------------------------
------------------------------------------------------------
----------------------------------------TSFLFTMSFFNFAMPL----
-----------------------------------FITITSYS-----------LMEQK-
-----------------------------------------L------------------
------------------------------------------------------------
--------------------------------------------G---------------
-------------------------K---SG-----------------------------
------------------------------------------------------------
------------------------------------------HLQV-NT-----------
-------TLPAR----------------------------------T-------------
-----LLLGWGPY------AI--LYLYA------VIADVTS------I------SPKLQM
V-----------PAL--IAKM---------VPTIN----A---IN--Y------A-----
------------
>OPSX
------------------------------------------------------------
------------------------------------------------------------
TE-----------HNIVA-------------T----------YL---IM-----------
------AGMISI-I--S---N-IIVLGIF-IKY------------K---E------L---
-R--------TP-T--NA-I----II-NLAVTDIGVSS--IG---Y------PMSA----
----------------------------ASDL--Y-------------GS-WK-------
----------F-----GYA-G---CQVYAGL-N--I---FF-----------GM---ASI
GL-----LTVVAVDR--------YLTI-CL--P---------DVG----RRMTTN---T-
-----YIG--L-----ILG--AWINGLFW-AL-----M-PII----------------GW
A---------------------------SYAPDPTG--------AT-----C-TINWRKN
DRS-------FVSY----------------------------------------------
------------------------------------------------------------
-------------------------------------------TMTVIAINFIVPL----
-----------------------------------TVMFYCYY-----------HVTLS-
--------------------------------I--------K------------------
------------------------------------------------------------
-----------------------------------HHT------T---------------
-------------------------SDCTES-----------------------------
--L---------------------------------------------------------
------------------------------------------NRDW-SDQI---------
-DVTKMSVIMIC----------------------------------M-------------
-----FLVAWSPY------SIVCLWA--------SFGDPKK------I------PPPMAI
I-----------APL--FAKS---------STFYN----P---CI--Y------V-----
------------
>OPN5
------------------------------------------------------------
------------------------------------------------------------
WE----------ADLVAG-------------F----------YL---TI-----------
------IGILST-F--G---N-GYVLYMS-SRR------------K---K------K---
-L--------RP-A--EI------MTINLAVCDLGISV-VGK----------PFTI----
----------------------------ISCF--------------C-HR-WV-------
----------F-----GWI-G---CRWYGWA-G--F---FF-----------GC---GSL
IT-----MTAVSLDR--------YLKI-CY------------LSY--G-VWLKRK---H-
-----AYI--C-----LAA--IWAYASFWTTM-----P-LVG------------L-G---
----------------------------DYVPEPFG--------TS-----C-TLDWWLA
QASVGGQ-----------------------------------------------------
------------------------------------------------------------
----------------------------------------VF-ILNILFFCLLLPT----
-----------------------------------AVIVFSYV-----------KIIAK-
--------------------------------V---------------------------
------------------------------------------------------------
-----------------------------------KSS------S---------------
-----------------------------KE-----------------------------
------------------------------------------------------------
------------------------------------------VAHFDSRIH---------
-------SSHVL----------------------------------E-----MKLTKVAM
LICAGFLIAWIPY------AV--VSV-W------SAFG-RP-------------DSIPIQ
L-----------SVV--PTLL------AKSAAMYN----P---II--Y------Q-----
------------
>OPN4
------------------------------------------------------------
------------------------------------------------------GTWAAA
WVPLPTVDVPDHAHYTLG-------------T----------VI---LL-----------
------VGLTGM-L--G---N-LTVIYTF-CRS------------R---S------L---
-R--------TP-A--NM-F----II-NLAVSDFLMSF-TQA----------PVFF----
----------------------------TSSL--Y-------------KQ-WL-------
----------F-----GET-G---CE----FYA------FC-GALF------GI---SSM
IT-----LTAIALDR--------YLVI-TR--P---------LAT--F-GVASKR---R-
-----AAF--V-----LLG--VWLYALAW-SL-----PPFFG------------W-S---
----------------------------AYVPEG------LL--TS-----C--SWDYMS
FTP-AVR-----------------------------------------------------
------------------------------------------------------------
----------------------------------------AY-TMLLCCFVFFLPL----
-----------------------------------LIIIYCYI-----------FIFRA-
--------------------------------I--------R------------------
------------------------------------------------------------
-----------------------------------ETGRALQTFG---------------
-------------------------ACKGNG-----------------------------
------------------------------------------------------------
-----------------------------ESLWQ--------RQRL-QSECKMAKIM---
-------LLVIL----------------------------------L-------------
-----FVLSWAPY------SA--VAL-V------AFAG-YA-------------HVLTPY
M-----------SSV--PAVI------AKASAIHN----P---II--Y------A-----
------------
>OPN3
------------------------------------------------------------
------------------------------------------------------------
GT-----------YERLA-------------L----------LL---GS-----------
------IGLLGV-G--N---N-LLVLVLY-YKF------------Q---R------L---
-R--------TP-T--HL-L----LV-NISLSDLLVSL--FG---V------TFTF----
----------------------------VSCL----------------RNGWV-------
----------W-----DTV-G---CV----WDG------FS-GSLF------GI---VSI
AT-----LTVLAYER--------YIRV-VH--A----------------RVINFS---W-
-----AWR--A-----ITY--IWLYSLAWAGA-----P----------------L---LG
W-------------------------------------------NR-------YILDVHG
LGCTVDWKSKDAND----------------------------------------------
------------------------------------------------------------
----------------------------------------SSFVLFLFLGCLVVPL----
-----------------------------------GVIAHCYG-----------HILYS-
--------------------------------IRMLRCVEDL------------------
------------------------------------------------------------
-----------------------------------QTI------Q---------------
-------------------------VIKILK-----------------------------
--Y---------------------------------------------------------
------------------------------------------EKKLAKM-C---------
-------FLMIF----------------------------------T-------------
-----FLVCWMPY------IV--ICFLV------VNGHGHL------V------TPTISI
V-----------SYL--FAKS---------NTVYN----P---VI--Y------V-----
------------
>OPSG
------------------------------------------------------------
------------------------------------------------------------
-----------WVYHLTS-------------V----------WM---IF-----------
------VVIASV-F--T---N-GLVLAAT-MKF------------K---K------L---
-R--------HP-L--NW-I----LV-NLAVADLAETV-IAS----------TISV----
----------------------------VNQV--------------Y-GY-FV-------
----------L-----GHP-M---CV----L-E--G---YT-VSLC------GI---TGL
WS-----LAIISWER--------WMVV-CK--P---------FGN----VRFDAK---L-
-----AIV--G-----IAF--SWIWAAVW-TA-----P-PIF------------------
--------------------------------GW----------SR--YW-----PHGLK
TSCGPDVFSGSSYPGVQ-------------------------------------------
------------------------------------------------------------
----------------------------------------SY-MIVLMVTCCITPL----
-----------------------------------SIIVLCYL-----------QVWLA-
--------------------------------I---------------------------
------------------------------------------------------------
-----------------------------------RAVAKQQKES---------------
-------------------------ESTQKA-----------------------------
------------------------------------------------------------
------------------------------------------EKEVTRM-V---------
-------VVMVL----------------------------------A-------------
-----FCFCWGPY------AFFACFA-A------ANPG-YP------F------HPLMAA
L-----------PAF--FAKS---------ATIYN----P---VI--Y------V-----
------------
>OPSR
------------------------------------------------------------
------------------------------------------------------------
-----------WVYHLTS-------------V----------WM---IF-----------
------VVTASV-F--T---N-GLVLAAT-MKF------------K---K------L---
-R--------HP-L--NW-I----LV-NLAVADLAETV-IAS----------TISI----
----------------------------VNQV--------------S-GY-FV-------
----------L-----GHP-M---CV----L-E--G---YT-VSLC------GI---TGL
WS-----LAIISWER--------WLVV-CK--P---------FGN----VRFDAK---L-
-----AIV--G-----IAF--SWIWSAVW-TA-----P-PIF------------G-WSRY
W---------------------------PHG---------LK--TS-----C-GPDVFSG
SSYPGVQ-----------------------------------------------------
------------------------------------------------------------
----------------------------------------SY-MIVLMVTCCIIPL----
-----------------------------------AIIMLCYL-----------QVWLA-
--------------------------------I----RAVAK------------------
------------------------------------------------------------
-----------------------------------QQK------E---------------
-------------------------S---ES-----------------------------
------------------------------------------------------------
---------------------------------T--------QKAE-KE-V---------
-------TRMVV----------------------------------V-------------
-MIFAYCVCWGPY------TF-FACF-A------AANPGYA------F---------HPL
M-----------AALPAYFAK--------SATIYN----P---VI--Y------V-----
------------
>OPSD
------------------------------------------------------------
------------------------------------------------------------
---------------WQF------------------------SM---LA-----------
------AYMFLL-IVLGFPIN-FLTLYVT-VQH------------K---K------L---
-R--------TP-L--NY-I----LL-NLAVADLFMVLGGFT----------STLY----
----------------------------TS-L--------------H-GY-FV-------
----------F-----GPT-G---CN----L-E------GF-FATL------GGE--IAL
WS-----LVVLAIER--------YVVV-CK--P---------MSN----FRFGEN---H-
-----AIM--G-----VAF--TWVMALAC-AA-----P----------------------
----------------------------PLA-GW----------SR-------YIPEGLQ
CSCGIDY---YTLKPEVNNE----------------------------------------
------------------------------------------------------------
----------------------------------------SF-VIYMFVVHFTIPM----
-----------------------------------IIIFFCYG-----------QLVFT-
--------------------------------V---------------------------
------------------------------------------------------------
-----------------------------------KEAAAQQQES---------------
-------------------------ATTQKA-----------------------------
------------------------------------------------------------
------------------------------------------EKEVTRM-V---------
-------IIMVI----------------------------------A-------------
-----FLICWVPY--ASVAFY--IFT-H------QGSNFGP------I---------FMT
I-----------PAF--FAKS---------AAIYN----P---VI--Y------I-----
------------
>OPSB
------------------------------------------------------------
------------------------------------------------------------
---------------WAF------------------------YL---QA-----------
------AFMGTV-FLIGFPLN-AMVLVAT-LRY------------K---K------L---
-R--------QP-L--NY-I----LV-NVSFGGFLLCI-FSV---F------PVFV----
----------------------------AS----------------CNGY-FV-------
----------F-----GRH-V---CA----L-E--G---FL-GTVA------GL---VTG
WS-----LAFLAFER--------YIVI-CK--P---------FGN----FRFSSK---H-
-----ALT--V-----VLA--TWTIGIGV-SI-----P-PFF------------------
----------------------------GWS----R----FI--PE--GLQC-SCGPDWY
TVG-TK----YRSE----------------------------------------------
------------------------------------------------------------
----------------------------------------SY-TWFLFIFCFIVPL----
-----------------------------------SLICFSYT-----------QLLRA-
-----------------------------------------L------------------
------------------------------------------------------------
-----------------------------------KAV------A---------------
-------------------------A---QQ-----------------------------
--Q---------------------------------------------------------
----------------------------------ESATTQKAEREV-SRMV---------
-------VVMVG----------------------------------S-------------
-----FCVCYVPY------AAFAMYM-V------NNRN-HG------L------DLRLVT
I-----------PSF--FSKS---------ACIYN----P---II--Y------C-----
------------
>GPR27
------------------------------------------------------------
------------------------------------------------------------
---------------LAT-------------L---------------SL-----------
------LLCVSL-A--G---N-VLFALLI-VRE------------R---S------L---
-HR-------AP----YY-L----LL-DLCLADGLRAL--AC---L------PAVM----
-------------------------------L--------------AARR-AA-------
-----A----AAGAPPGAL-G---CK----LLA------FL-AALF------CF---HAA
FL-----LLGVGVTR--------YLAI-AH--H---------RFY--AERLAGWP-----
-----CAA-ML-----VCA--AWALALAA-AF-----P----------------------
----------------------------PVLDGGGD--------DE-------DAPCALE
QRP-DGAPGALGFL----------------------------------------------
------------------------------------------------------------
----------------------------------------LL-LAVVVGATHLVYL----
-----------------------------------RLLFFIHDRRKMRPARLVPAVSHD-
-------------------------------WT--------F------------------
------------------------------------------------------------
-----------------------------------HGP------G---------------
-------------------------A---TGQAAANWTAGFGRGPTPPALVGIRPAGPGR
GAR---------------------------------------------------------
-----------------------------------RLLVLEEFKTEKRL-C---------
-------KMFYA----------------------------------V-------------
--TLLFLLLWGPY---VVASYLRVLV-R------PGAVPQA----------------YLT
A-----------SVW--LTFA---------QAGIN----P---VV--C------------
------------
>GP173
------------------------------------------------------------
------------------------------------------------------------
-----------------L-------------V----------LL---GL-----------
------IMCVSL-A--G---N-AILSLLV-LKE------------R---A------L---
-H--------KA-P--YY-F----LL-DLCLADGIRSA--VC---F------PFVL----
----------------------------AS-V--R-----------HGSS-WT-------
----------F-----SAL-S---CK----IVA------FM-AVLF------CF---HAA
FM-----LFCISVTR--------YMAI-AH--H---------RFY--A-KRMTLW---T-
-----CAA--V-----ICM--AWTLSVAM-AF-----P-PVF--------------DVGT
Y---------------------------KFIREEDQ----CIFEHR--YFKANDTLGFML
MLAVLMAATHAVYG----------------------------------------------
------------------------------------------------------------
----------------------------------------KL-LLFEYRHRKMKPV----
--------------------------------QMVPAISQNWTFHGPGATGQAAANWIA-
-------------------------------GFGRGPMPPTL------------------
------------------------------------------------------------
-----------------------LGIRQNGHAASRRLL------G---------------
-------------------------MDEVKG-----------------------------
------------------------------------------------------------
------------------------------------------EKQLGRM-F---------
-------YAITL----------------------------------L-------------
-----FLLLWSPY------IV-ACYW-R------VFVK-AC-------------AVPHRY
L-----------ATAVWMSFA---------QAAVN----P---IV--C------------
------------
>GPR85
------------------------------------------------------------
------------------------------------------------------------
---------------LTS-------------L----------GF----------------
------IIGVSV-V--G---N-LLISILL-VKD------------K---T------L---
HR--------AP----YY-F----LL-DLCCSDILRSA--IC---F------PFVF----
----------------------------NS-V-KN-----------G-ST-WT-------
----------Y-----GTL-T---CK----V-I--A---FL-GVLS------CF---HTA
FM-----LFCISVTR--------YLAI-AH--H---------RFY--T-KRLTFW---T-
-----CLA--V-----ICM--VWTLSVAM-AF-----P-PVL------------D-V-GT
Y---------------------------SFI----R----EE--DQ-----C-TFQHRSF
RA--NDS-----------------------------------------------------
------------------------------------------------------------
----------------------------------------LGFMLLLALILLATQL----
-----------------------------------VYLKLIFFVHDRRKMKPVQFVAAV-
--------------------------------S----QNWTF------------------
------------------------------------------------------------
-----------------------------------HGP------G---------------
-------------------------A---SGQAAANWLAGFGRGPTPPTLLGIRQNANTT
GRR---------------------------------------------------------
--------------------------------RLLVLDEFKMEKRI-SRMF---------
-------YIMTF----------------------------------L-------------
-----FLTLWGPY------LV-ACYW-R------VFAR-GP-------------VVPGGF
L-----------TAAVWMSFA---------QAGIN----P---FV--C------------
------------
>HRH4
------------------------------------------------------------
------------------------------------------------------------
---------------VTL-------------A----------FF---MS-----------
------LVAFAIML--G---N-ALVILAF-VVD------------K---N------L---
RH--------RS----SY-F----FL-NLAISDFFVGV--IS---I------PLYI----
----------------------------PHTLFEW-------------------------
----------------DFGKE-I-CV----F-W--L---TT-DYLL------CT---ASV
YN-----IVLISYDR--------YLSV-SN--A---------VSY--R-TQHTGV---L-
-----KIV-TL-----MVA--VWVLAFLV-NG-----P-MIL--------------VSES
W-------------------------------KDEG--------SE-----C--------
----EPG---FFSE----------------------------------------------
------------------------------------------------------------
----------------------------------------WYILAITSFLEFVIPV----
-----------------------------------ILVAYFNM-----------NIYWS-
--------------------------------LWKRDHLSRC------------------
------------------------------------------------------------
-----------------------------------QSHPGLTAVS---------------
---------------------SNICGHSFRG-----------------------------
--R---------------------------------LSSRRSLSASTEVPASFHSERQRR
KSSLMFSSRTKMNSNTIASKMGSFSQSDSVALHQREHVELLRARRLAKS-L---------
-------AILLG----------------------------------V-------------
-----FAVCWAPY--SLFTIVLSFYS-SATG---PKSVWYR------I------------
------------AFW--LQWF---------NSFVN----P---LL--Y------------
------------
>HRH3
------------------------------------------------------------
------------------------------------------------------------
--------------AVLA-------------A----------LM---AL-----------
------LIVATV-L--G---N-ALVMLAF-VAD------------S---S------L---
-R--------TQ-N--NF-F----LL-NLAISDFLVGA--FC---I------PLYV----
----------------------------PY-V--L-----------T-GR-WT-------
----------F-----GRG-L---CK----L-W--L---VV-DYLL------CT---SSA
FN-----IVLISYDR--------FLSV-TR--A---------VSYRAQ-QGDTRR-----
-----AVR--K-----MLL--VWVLAFLL--------YGPAI----------------LS
W---------------------------EYLSGG-S----SI--PE--GH-C--------
----YAE---FFYN----------------------------------------------
------------------------------------------------------------
----------------------------------------WYFLITASTLEFFTPF----
-----------------------------------LSVTFFNL-----------SIYLN-
-------------------------------IQ----RRTRL------------------
------------------------------------------------------------
-----------------------------------RLD------GAREAAGPEPPPEAQP
SPPPPPGCWGCWQKGHGEAMPLHRYG---VGEAAVGAEAGEATLGGGGGGGSVASPTSSS
GSS--------------------------------------------------------S
RGTERPRSLKRGSKPSASSASLEKRMKMVSQSFTQRFRLSRDRKVA-KS-L---------
-------AVIVS----------------------------------I-------------
-----FGLCWAPY------TL-LMII-R------AACHGHC------V----PDYWYETS
F-----------WLL--WA-----------NSAVN----P---VL--Y------------
------------
>O3FA1
------------------------------------------------------------
------------------------------------------------------------
--------HRLVLAAVET-------------T----------VL---VL-----------
------IFAVSL-L--G---N-VCALVLV-ARR------------R---R----------
-R--------GA-T--AC-L----VL-NLFCADLLFIS--AI----------PLVL----
----------------------------AVRW--------------T-EA-WL-------
----------L-----GPV-A---CH----L----L---FYVMTLS------GS---VTI
LT-----LAAVSLER--------MVCI-VH------------LQR--G-VRGPGR---R-
-----ARA-VL-----LAL--IWGYSAVA-AL-----PLCVF------------FRV-VP
Q---------------------------RLP-GADQ----EI--SI-----CTLIWPTIP
GEI---------------------------------------------------------
------------------------------------------------------------
----------------------------------------SW-DVSFVTLNFLVPG----
-----------------------------------LVIVISYS-----------KILQT-
--------------------------------SEHLLDARAV------------------
------------------------------------------------------------
-----------------------------------VTH------S---------------
-------------------------EITKAS-----------------------------
--R---------------------------------------------------------
---------------------KRLTVSLAYSESHQIRVSQQDFRLF-RT-L---------
-------FLLMV----------------------------------S-------------
-----FFIMWSPI--IITILL--ILI-Q------NFKQ-------------------DLV
I---------WPSLF--FWVV----AFTFANSALN----P---IL--Y------N-----
------------
>GP119
------------------------------------------------------------
------------------------------------------------------------
---------------VIL-------------A----------VL-ASLI-----------
------IATNTL-V--A-----VAVLLLIHKND------------G--------------
----------VS----LC-F----TL-NLAVADTLIGV--AI----------SGLL----
----------------------------TDQL--------------SSPS-RP-------
----------------TQK-T-L-CS----L-R--M---AF-VTSS------AA---ASV
LT-----VMLITFDR--------YLAI-KQ--P---------FRY--L-KIMSGF---V-
-----AGA--C-----IAG--LWLVSYLI-GF-----L-PLG------------IPMFQQ
T---------------------------AYK-GQCS------------FFAVFHPHFVLT
LSC-VGF---FPAM----------------------------------------------
------------------------------------------------------------
----------------------------------------LLFVFFYCDMLKIASM----
--------------------------------HSQQIRKMEHA-----------GAMAG-
--------------------------------G--------Y------------------
------------------------------------------------------------
-----------------------------------RSP------R---------------
-------------------------T---PS-----------------------------
--D---------------------------------------------------------
------------------------------------------FKAL-RT-V---------
-------SVLIG----------------------------------S-------------
-----FALSWTPF------LI--TGI-V------QVAC-QE----------------CHL
Y-----------LVLERYLWL-----LGVGNSLLN----P---LI--Y------A-----
------------
>GP135
------------------------------------------------------------
------------------------------------------------------------
-----PLLSHGAAVAAQA-------------L----------VL---LL-----------
------IFLLSS-L--G---N-CAVMGVI-VKH------------R---Q------L---
-R--------TV-T--NA-F----IL-SLSLSDLLTAL--LC---L------PAAF----
----------------------------LDLF--T-----------PPGG-SA-------
----------PAAAAGPWR-G-F-CA----ASR------FF-SSCF------GI---VST
LS-----VALISLDR--------YCAI-VR--P--------------PREKIGRR---R-
-----ALQ--L-----LAG--AWLTALGF-SL-----P-WEL------------LGAPRE
L---------------------------AAA-------------QS--FHGC-----LYR
TSP-DPA---QLGA----------------------------------------------
------------------------------------------------------------
----------------------------------------AF-SVGLVVACYLLPF----
-----------------------------------LLMCFCHY-----------HICKT-
-----------------------------------------V------------------
------------------------------------------------------------
-----------------------------------RLS----------------------
-----------------------------DV-----------------------------
--R---------------------------------------------------------
------------------------------------------VRPV-NT-YARVLRFFSE
VRTATTVLIMIV----------------------------------F-------------
-----VICCWGPY------CF--LVL-L------AAARQAQTMQAPSL---------LSV
V-----------AVW--LTWA---------NGAIN----P---VI--Y------------
------------
>PKR1
------------------------------------------------------------
------------------------------------------------------------
--DVTNSRTFFAAKIVIG-------------M----------AL---VG-----------
------IMLVCG-I--G---N-FIFIAAL-VRY------------K---K------L---
-R--------NL-T--NL-L----IA-NLAISDFLVAI--VC---C------PFEM----
----------------------------DYYV--V-----------RQLS-WE-------
----------H-----GHV-L---CT----SVN------YL-RTVS------LY---VST
NA-----LLAIAIDR--------YLAI-VH--P---------LRP----RMKCQT-----
-----ATG--L-----IAL--VWTVSILI-AI-----P-SAY------------FTTETV
L---------------------------------------VIVKSQEKIF-CGQIWPVDQ
QLY-------YKSY----------------------------------------------
------------------------------------------------------------
-------------------------------------------FLFIFGIEFVGPV----
-----------------------------------VTMTLCYA-----------RISRE-
-----------------------------------------L------------------
------------------------------------------------------------
--------------------WFKAVPGFQTEQIRKRLR------C---------------
------------------------------------------------------------
--R---------------------------------------------------------
------------------------------------------RKTV-LV-L---------
-------MCILT----------------------------------A-------------
-----YVLCWAPF--YGFTIVRDFF---------PTVFVKE----------------KHY
L-----------TAF--YIVE----CIAMSNSMIN----T---LC--F------V-----
------------
>PKR2
------------------------------------------------------------
------------------------------------------------------------
--DMTKTRTFFAAKIVIG-------------I----------AL---AG-----------
------IMLVCG-I--G---N-FVFIAAL-TRY------------K---K------L---
-R--------NL-T--NL-L----IA-NLAISDFLVAI--IC---C------PFEM----
----------------------------DY-Y-VV-----------RQLS-WE-------
----------H-----GHV-L---CA----S-V--N---YL-RTVS------LY---VST
NA-----LLAIAIDR--------YLAI-VH--P---------LK-----PRMNYQ---T-
-----ASF--L-----IAL--VWMVSILI-AI-----P-SAY------------F-ATET
V---------------------------LFI-VK------SQ--EK--IF-C-GQIWPVD
QQ--------LYYK----------------------------------------------
------------------------------------------------------------
----------------------------------------SY-FLFIFGVEFVGPV----
-----------------------------------VTMTLCYA-----------RISRE-
--------------------------------L----WFKAV------------------
------------------------------------------------------------
-------------------------PGFQTEQIRKRLR------C---------------
------------------------------------------------------------
--R---------------------------------------------------------
------------------------------------------RKTV-LV-L---------
-------MCILT----------------------------------A-------------
-----YVLCWAPF------YG-FTIV-R------DFFP---------T----VFVKEKHY
L-----------TAF--YVVE----CIAMSNSMIN----T---VC--F------V-----
------------
>CNR1
------------------------------------------------------------
--------------------------------------VPADQVNITEFYNKSLSSFKEN
EENIQCGENFMDIECFMV-------------LNPSQQLAIAVLS---LT-----------
------LGTFTV-L--E---N-LLVLCVI-LHS------------R-SLR------C---
----------RP-S--YH-F----IG-SLAVADLLGSV--IF---V--------------
----------------------------YS-F----------------------------
----------I-----DFH-----VFHRKDS-R-NV---FL-FKLG------GV---TAS
FTASVGSLFLTAIDR--------YISI-HR--P---------LAY--KRIVTRPK-----
-----AVV--A-----FCL--MWTIAIVI-AV-----L-PLL--------------G---
----------------------------WNC-EKLQ----SV---------CSDIFPHI-
----DET-----------------------------------------------------
------------------------------------------------------------
----------------------------------------YL-MFWIGVTSVLL------
-----------------------------------LFIVYAYM-----------YILWK-
---------------AHSHAVRMIQRGTQKSII--------I------------------
------------------------------------------------------------
-----------------------------------HTS------E---------------
-----------------------------DG-----------------------------
--K---------------------------------------------------------
------------------------------VQVTRPDQARMDIRLA-KT-L---------
-------VLILV----------------------------------V-------------
-----LIICWGPL------LA--IMV-Y------DVFGKMN-------------KLIKTV
F-----------AFCSMLCLL---------NSTVN----P---II--Y------------
------------
>CNR2
------------------------------------------------------------
-----------------------------------------MEECWVTEIANGSKDGLDS
NPMKDYMILSGPQKTAVA-------------V----------LC---TL-----------
------LGLLSA-L--E---N-VAVLYLI-LSS------------H---Q------L---
RR--------KP-S--YL-F----IG-SLAGADFLASV--VF---A------CSFV----
-----------------------------N-F----------------------------
----------H-----VFH-G---VD----S-K--A---VF-LLKIGSVTMTFT---ASV
GS-----LLLTAIDR--------YLCL-RY--P---------PSY--K-ALLTRG---R-
-----ALV--T-----LGI--MWVLSALV-SY----------------------L-PLMG
W---------------------------TCCPRP-----------------CSELFPLI-
----PND-----------------------------------------------------
------------------------------------------------------------
-------------------------------------------YLLSWLLFIAFLF----
-----------------------------------SGIIYTYG-----------HVLWK-
-------------------------------AH--------Q------------------
------------------------------------------------------------
-----------------------------------HVA------S---------------
-------------------------L---SG-----------------------------
--H---------------------------------------------------------
----------------------------QDRQVPGMARMRLDVRLA-KT-L---------
-------GLVLA----------------------------------V-------------
-----LLICWFPV------LA--LMA-H------SLATTLS-------------DQVKKA
F-----------AFCSMLCLI---------NSMVN----P---VI--Y------------
------------
>GPR19
------------------------------------------------------------
------------------------------------------------------------
----------------AS-------------I----------FF---GI-----------
------LWLFSI-F--G---N-SLVCLVI-HRS------------R---R------T---
-Q--------ST-T--NY-F----VV-SMACADLLISV--AS---T------PFVL----
----------------------------LQ-F--------------TTGR----------
----------W-----TLGSA-T-CK----VVR------YF-QYLT------PG---VQI
YV-----LLSICIDR--------FYTI-VY--P---------LSF----KVSREK-----
-----AKK--M-----IAA--SWVFDAGF--------VTPVL------------------
----------------------------FFYGSNWD--------SH-----CNYFLPSSW
EGT---------------------------------------------------------
------------------------------------------------------------
----------------------------------------AY-TVIHFLVGFVIPS----
-----------------------------------VLIILFYQ-----------KVIKY-
--------------------------------I--------W------------------
------------------------------------------------------------
-----------------------------------RIG------T---------------
-----------------------------DG-----------------------------
--R---------------------------------------------------------
--------------------------------TVRRTMNIVPRTKV-KT-I---------
-------KMFLI----------------------------------L-------------
--NLLFLLSWLPF------HVAQLWH--------PHEQDYK--------------KSSLV
F-----------TAITWISFS---------SSASK----P---TL--Y------SIYNA-
------------
>AA2AR
------------------------------------------------------------
------------------------------------------------------------
-----------IMGSSVY-------------I----------TV--ELA-----------
------IAVLAI-L--G---N-VLVCWAV-WLN------------S---N------L---
-Q--------NV-T--NY-F----VV-SLAAADIAVGV--LA---I------PFAI----
----------------------------TI----------------STGF-CA-------
----------------ACH-G---CL----FIA------CF-VLVL------TQ---SSI
FS-----LLAIAIDR--------YIAI-RI--P---------LRY--NGLVTGTR-----
-----AKG--I-----IAI--CWVLSFAI-GL-------TPM----------------LG
W---------------------------NNCGQPKE----GK--NH--SQGC----GEGQ
VACLFED---VVPM----------------------------------------------
------------------------------------------------------------
----------------------------------------NYMVYFNFFACVLVPL----
-----------------------------------LLMLGVYL-----------RIFLA-
-------------------------------ARRQLKQMESQ------------------
------------------------------------------------------------
-----------------------------------PLP------G---------------
-------------------------E---RA-----------------------------
--R---------------------------------------------------------
--------------------------------------STLQKEVHAAKSL---------
-------AIIVG----------------------------------L-------------
-----FALCWLPL--HIINCF--TFF-C------PDCS-HA-------------PLWLMY
L-----------AIV--LSHT---------NSVVN----P---FI--Y------------
------------
>AA2BR
------------------------------------------------------------
------------------------------------------------------------
-----------ETQDALY-------------V----------AL--ELV-----------
------IAALSV-A--G---N-VLVCAAV-GTA------------N---T------L---
-Q--------TP-T--NY-F----LV-SLAAADVAVGL--FA---I------PFAI----
----------------------------TISL-GF-----------C-------------
----------T-----DFY-G---CL----F-L--A---CF-VLVL------TQ---SSI
FS-----LLAVAVDR--------YLAI-CV--P---------LRY--K-SLVTGT---R-
-----ARG--V-----IAV--LWVLAFGI-GL-----T-PFL------------G-WNSK
D------------------------SATNNCTEPWDGTTNES--CC--LVKC-LFENVVP
MS----------------------------------------------------------
------------------------------------------------------------
----------------------------------------YM-VYFNFFGCVLPPL----
-----------------------------------LIMLVIYI-----------KIFLV-
-------------------------------AC--------R------------------
------------------------------------------------------------
-----------------------------------QLQ------R---------------
-------------------------T---EL-----------------------------
--M---------------------------------------------------------
--------------------------------DHSRTTLQREIHAA-KS-L---------
-------AMIVG----------------------------------I-------------
-----FALCWLPV--HAVNCV--TLF-Q------PAQGKNK-------------PKWAMN
M-----------AIL--LSHA---------NSVVN----P---IV--Y------------
------------
>AA3R
------------------------------------------------------------
------------------------------------------------------------
-----------SLANVTY-------------I----------TM--EIF-----------
------IGLCAI-V--G---N-VLVICVV-KLN------------P---S------L---
-Q--------TT-T--FY-F----IV-SLALADIAVGV--LV---M------PLAI----
----------------------------VVSL----------------GI--T-------
----------I-----HFY-S---CL----FMT------CL-LLIF------TH---ASI
MS-----LLAIAVDR--------YLRVKLT------------VRY--K-RVTTHR---R-
-----IWL--A-----LGL--CWLVSFLV-GL-----TPMFG------------WNMKLT
S---------------------------EYH-RN------VT------FLSC-QFVSVMR
MD----------------------------------------------------------
------------------------------------------------------------
----------------------------------------YM-VYFSFLTWIFIPL----
-----------------------------------VVMCAIYL--------DIFYIIRN-
-------------------------------KLS-------L------------------
------------------------------------------------------------
-----------------------------------NLS----------------------
-------------------------NSKETG-----------------------------
--A---------------------------------------------------------
----------------------------------------FYGREF-KT-A---------
-------KSLFL----------------------------------V-------------
--LFLFALSWLPL--SIINCI--IYF-NGEV---PQLVLYM-------------------
------------GIL--LSHA---------NSMMN----P---IV--Y------------
------------
>AA1R
------------------------------------------------------------
------------------------------------------------------------
----------SAFQAAYI-------------G----------IE---VL-----------
------IALVSV-P--G---N-VLVIWAV-KVN------------Q---A------L---
-R--------DA-T--FC-F----IV-SLAVADVAVGA--LV---I------PLAI----
-------------------------------L--I-----------NIGP----------
----------Q-----TYF-H-T-CL----M-V--A---CP-VLIL------TQ---SSI
LA-----LLAIAVDR--------YLRV-KI--P---------LRY--K-MVVTPR---R-
-----AAV--A-----IAG--CWILSFVV-GL-----T-PMF------------G-W-NN
L---------------------------SAVERAWAANGSMG--EP--VIKC-EFEKVIS
ME----------------------------------------------------------
------------------------------------------------------------
----------------------------------------YM-VYFNFFVWVLPPL----
-----------------------------------LLMVLIYL-----------EVFYL-
-------------------------------IR----KQLNK------------------
------------------------------------------------------------
-----------------------------------KVS------A---------------
-------------------------S---SG-----------------------------
--D---------------------------------------------------------
----------------------------------PQKYYGKELKIA-KS-L---------
-------ALILF----------------------------------L-------------
-----FALSWLPL--HILNCI--TLF-C------PSCHKPS------I---------LTY
I-----------AIF--LTHG---------NSAMN----P---IV--Y------------
------------
>LPAR3
------------------------------------------------------------
------------------------------------------------------------
-----------TKLVIVL-------------C----------VG---TF-----------
------FCLFIF-F--S---N-SLVIAAV-IKN------------R---K------F---
-H--------FP-F--YY-L----LA-NLAAADFFAGI--AY----------VFLM----
-------------------------------F----------------NT-GP-------
----------V-----SKT-L---TV----N-R--W---FLRQGLL------DSSLTASL
TN-----LLVIAVER--------HMSI-MR------------MRV--HSNLTKKR-----
-----VTL--L-----ILL--VWAIAIFMGAV-----P-TLG------------W-N---
----------------------------CLC---------NI--SA-----CSSLAPIYS
RSY---------------------------------------------------------
------------------------------------------------------------
----------------------------------------LV-FWTVSNLMAF-------
-----------------------------------LIMVVVYL-----------RIYVY-
--------------------------------V--------K------------------
------------------------------------------------------------
-----------------------------------RKTNVLSPHT---------------
-------------------------SGSISR-----------------------------
--R---------------------------------------------------------
---------------------------------------RTPMKLM-KT-V---------
-------MTVLG----------------------------------A-------------
-----FVVCWTPG------LV--VLL-L------DGLNCRQ-------------CGVQHV
K-----------RWFLLLALL---------NSVVN----P---II--Y------------
------------
>LPAR2
------------------------------------------------------------
------------------------------------------------------------
------------KDVVVV-------------A----------LG---LT-----------
------VSVLVL-L--T---N-LLVIAAI-ASN------------R---R------F---
-H--------QP-I--YY-L----LG-NLAAADLFAGV--AY----------LFLM----
----------------------------FH-T--------------GPRT-AR-------
----------L-----SLE-G-----------W------FLRQGLL------DTSLTASV
AT-----LLAIAVER--------HRSVMAV--Q---------LHS----RLPRGR-----
-----VVM--L-----IVG--VWVAALGLGLL-----PAHSW------------H-----
----------------------------CLC---------AL--DR-----CSRMAPLLS
RSY---------------------------------------------------------
------------------------------------------------------------
----------------------------------------LA-VWALSSLLVF-------
-----------------------------------LLMVAVYT-----------RIFFY-
--------------------------------VRRRVQRMAE------------------
------------------------------------------------------------
-----------------------------------HVS------C---------------
-------------------------HPRYRE-----------------------------
--T---------------------------------------------------------
------------------------------------------TLSLVKT-V---------
-------VIILG----------------------------------A-------------
-----FVVCWTPG------QV--VLL-L------DGLGCES----------------CNV
L-----------AVEKYFLLL------AEANSLVN----A---AV--Y------------
------------
>LPAR1
------------------------------------------------------------
------------------------------------------------------------
------------VSKLVM-------------G----------LG---IT-----------
------VCIFIM-L--A---N-LLVMVAI-YVN------------R---R------F---
-H--------FP-I--YY-L----MA-NLAAADFFAGL--AY---F------YLMF----
----------------------------NT----------------GPNT-RR-------
----------L-----TVS-T---WL----LRQ--G---LIDTSLT-----------ASV
AN-----LLAIAIER--------HITV-FR------------MQL--H-TRMSNR---R-
-----VVV--V-----IVV--IWTMAIVMGAI-----P-SVG------------W-N---
----------------------------CIC---------DI--EN-----C-SNMAPLY
----SDS-----------------------------------------------------
------------------------------------------------------------
-------------------------------------------YLVFWAIFNLVTF----
-----------------------------------VVMVVLYA-----------HIFGY-
--------------------------------V----RQRTM------------------
------------------------------------------------------------
-----------------------------------RMS------R---------------
------------------------HS---SG-----------------------------
--P---------------------------------------------------------
-----------------------------------RRNRDTMMSLL-KT-V---------
-------VIVLG----------------------------------A-------------
-----FIICWTPG------LV-LLLL-D------VCCP-QC----------------DVL
A----------YEKF--FLLL------AEFNSAMN----P---II--Y------------
------------
>GPR12
------------------------------------------------------------
------------------------------------------------------------
-----EP---ELVVNPWD-------------I----------VL---CT-----------
------SGTLIS-C--E---N-AIVVLII-FHN------------P---S------L---
-R--------AP-M--FL-L----IG-SLALADLLAGI-GLI---T------NFVF----
----------------------------AY-L--L-----------QSEA-TK-------
----------L-----VTI-G-L-IV----A-S------FS----------------ASV
CS-----LLAITVDR--------YLSL-YY--A---------LTY--H-SERTVT---F-
-----TYV--M-----LVM--LWGTSICL-GL-----L-PVM--------------G---
----------------------------WNCLRD-E--------ST-----CSVVRPLTK
NNA---------------------------------------------------------
------------------------------------------------------------
-------------------------------------------AILSVSFLFMFAL----
-------------------------------------MLQLYI-----------QICKI-
--------------------------------VMRHAHQIAL------------------
------------------------------------------------------------
-----------------------------------QHHFLATSHY---------------
-------------------------V---TT-----------------------------
------------------------------------------------------------
------------------------------------------RKGV-ST-L---------
-------AIILG----------------------------------T-------------
-----FAACWMPF--TLYSLI-ADYT-Y------PSIYTYA-------------------
------------TLL--PATY---------NSIIN----P---VI--Y------------
------------
>GPR6
------------------------------------------------------------
------------------------------------------------------------
-----PPGLLLPAVNPWD-------------V----------LL---CV-----------
------SGTVIA-G--E---N-ALVVALI-AST------------P---A------L---
-R--------TP-M--FV-L----VG-SLATADLLAGC--GL---I------LHFV----
----------------------------FQ-Y--L-----------V-PS-ET-------
----------V-----SLL-T---VG-------------FL-VASF------A----ASV
SS-----LLAITVDR--------YLSL-YN--A---------LTYYSRRTLLGVH---L-
----------L-----LAA--TWTVSLGL-GL-----L-PVL--------------G---
----------------------------WNCLAE-R--------AA-----CSVVRPLAR
SHV---------------------------------------------------------
------------------------------------------------------------
-------------------------------------------ALLSAAFFMVF------
-----------------------------------GIMLHLYV-----------RICQV-
--------------------------------VWRHAHQIAL------------------
------------------------------------------------------------
-----------------------------------QQHCLAPPHL---------------
-----------------------------AA-----------------------------
--T---------------------------------------------------------
------------------------------------------RKGV-GT-L---------
-------AVVLG----------------------------------T-------------
-----FGASWLPF---------AIYC-VVGSHEDPAVYTYA-------------------
------------TLL--PATY---------NSMIN----P---II--Y------------
------------
>GPR3
------------------------------------------------------------
------------------------------------------------------------
-----AP---LPSPKAWD-------------V----------VL---CI-----------
------SGTLVS-C--E---N-ALVVAII-VGT------------P---A------F---
-R--------AP-M--FL-L----VG-SLAVADLLAGL--GL---V------LHFA----
----------------------------AV-F-CI-----------GSAE-MS-------
----------L-----VLV-G---VL------A--M---AF-TASI------GS------
-------LLAITVDR--------YLSL-YN--A---------LTYYSETTVTRTY---V-
----------M-----LAL--VWGGALGL-GL-----L-PVL------------------
----------------------------AWN---------CL--DG--LTTC-GVVYPLS
KNH---------------------------------------------------------
------------------------------------------------------------
----------------------------------------LV-VLAIAFFMVFGIM----
-----------------------------------LQLYAQIC-----------RIVCR-
-------------------------------HA----QQIAL------------------
------------------------------------------------------------
-----------------------------------QRH------L---------------
-------------------------L---PA-----------------------------
--S---------------------------------------------------------
-------------------------------------HYVATRKGI-AT-L---------
-------AVVLG----------------------------------A-------------
-----FAACWLPF------TV-YCLL-G------DAHS-PP------L---------YTY
L-----------TLL--PATY---------NSMIN----P---II--Y------------
------------
>S1PR4
------------------------------------------------------------
------------------------------------------------------------
----------DGGLGALR-------------G----------LS---VA-----------
------ASCLVV-L--E---N-LLVLAAI-TSH------------M---R------S---
-R--------RW-V--YY-C----LV-NITLSDLLTGA--AY---L------ANVL----
-------------------------------L--------------S-GA--R-------
----------------TFR-L---AP----A-Q--W---FLREGLL------FTALAAST
FS-----LLFTAGER--------FATM-VR--P---------VAE--SGATKTSR-----
-----VYG--F-----IGL--CWLLAALLGML-----P-LLG------------W-N---
----------------------------CLC---------AF--DR-----CSSLLPL--
----------YSKR----------------------------------------------
------------------------------------------------------------
-------------------------------------------YILFCLVIFAGVL----
-----------------------------------ATIMGLYG-----------AIFRL-
--------------------------------V---------------------------
------------------------------------------------------------
-----------------------------------QASGQKAPRP---------------
-------------------------AARRKA-----------------------------
------------------------------------------------------------
------------------------------------------RRLL-KT-V---------
-------LMILL----------------------------------A-------------
-----FLVCWGPL------FG--LLL-A------DVFG-SN------LWAQEYLRGMDWI
L-----------ALA----VL---------NSAVN----P---II--Y------------
------------
>S1PR5
------------------------------------------------------------
------------------------------------------------------------
----------GAGLRADA-------------V----------VC---LA-----------
------VCAFIV-L--E---N-LAVLLVL-GRH------------P---R------F---
-H--------AP-M--FL-L----LG-SLTLSDLLAGA--AY---A------ANIL----
-------------------------------L--------------S-GP-LT-------
----------L-----KLSPA-L-WF----ARE-GG---VF-VALT-----------ASV
LS-----LLAIALER--------SLTM-ARRGP--------------A-PVSSRG---R-
-----TLA--M-----AAA--AWGVSLLL-GL-----L-PAL--------------G---
----------------------------WNCLG-------RL--DA-----CSTVLPLYA
KAY---------------------------------------------------------
------------------------------------------------------------
----------------------------------------VL----FCVLAFVGIL----
-----------------------------------AAICALYA-----------RIYCQ-
--------------------------------VRANARRLPA------------------
------------------------------------------------------------
-----------------------------------RPGTAGTTST---------------
-------------------------RARRKP-----------------------------
--R---------------------------------------------------------
------------------------------------------SLALLRT-L---------
-------SVVLL----------------------------------A-------------
-----FVACWGP-------LFLLLLL-D------VACPART-------------CPVLLQ
A-----------DPFLGLAMA---------NSLLN----P---II--Y------------
------------
>S1PR2
------------------------------------------------------------
------------------------------------------------------------
------------SRQVAS-------------A----------FI---VI-----------
------LCCAIV-V--E---N-LLVLIAV-ARN------------S---K------F---
-H--------SA-M--YL-F----LG-NLAASDLLAGV-AFV---A------NTLL----
----------------------------SGSV--------------TLRL-TP-------
----------V-----QWF-----AR------E-GS---AF-ITLS-----------ASV
FS-----LLAIAIER--------HVAI-AK--V---------KLY--G-SDKSCR-----
-----MLL--L-----IGA--SWLISLVLGGL-----P----------------I---LG
W----------------------------------N----CL--GH--LEACSTVLPL--
----------YAKH----------------------------------------------
------------------------------------------------------------
-------------------------------------------YVLCVVTIFSIIL----
-----------------------------------LAIVALYV-----------RIYCV-
--------------------------------V---------------------------
------------------------------------------------------------
-----------------------------------RSS------H---------------
-------------------------ADMAAP-----------------------------
--Q---------------------------------------------------------
------------------------------------------TLALLKT-V---------
-------TIVLG----------------------------------V-------------
-----FIVCWLPA--FSILLL--DYA-C------PVHS----------------CPILYK
A-----------HYFFAVSTL---------NSLLN----P---VI--Y------------
------------
>S1PR1
------------------------------------------------------------
------------------------------------------------------------
-----------NSIKLTS-------------V----------VF---IL-----------
------ICCFII-L--E---N-IFVLLTI-WKT------------K---K------F---
-H--------RP-M--YY-F----IG-NLALSDLLAGV--AY---T------ANLL----
-------------------------------L--------------S-GA----------
----------T-----TYK-L---TP----A-Q--W---FLREGSM------FVALSASV
FS-----LLAIAIER--------YITM-LK------------MKL--HNGSNNFR-----
-----LFL--L-----ISA--CWVISLILGGL-----P-IMG------------WNCISA
L---------------------------SSC-STVL----PLYHKHYILF-CTTVFTLLL
LSI---------------------------------------------------------
------------------------------------------------------------
-------------------------------------------VILYCRIYSLVRT----
-----------------------------------RSRRLTFR-----------KNISK-
------------------------------------------------------------
------------------------------------------------------------
-----------------------------------ASR------S---------------
-----------------------------SE-----------------------------
--K---------------------------------------------------------
------------------------------------------SLALLKT-V---------
-------IIVLS----------------------------------V-------------
-----FIACWAPL------FI--LLLLD------VGCKVKT------C---------DIL
F-----------RAE--YFLV---------LAVLNSGTNP---II--Y------------
------------
>S1PR3
------------------------------------------------------------
------------------------------------------------------------
----------SEGSTLTT-------------V----------LF---LV-----------
------ICSFIV-L--E---N-LMVLIAI-WKN------------N---K------F---
-H--------NR-M--YF-F----IG-NLALCDLLAGI--AY---K------VNIL----
-------------------------------M--------------S-GK--K-------
-----T----F-----SLSPT-V-WF----LREGSM------FVAL------GA---STC
S------LLAIAIER--------HLTM-IKMRP-----------Y--D-ANKRHR-----
-----VFL--L-----IGM--CWLIAFTLGAL-----P-ILG------------W---NC
L----------------------------------H----NL--PD-----CSTILPL--
----------YSKK----------------------------------------------
------------------------------------------------------------
----------------------------------------YI-AFCISIFTAILVT----
-----------------------------------IVILYARI-----------YFLVK-
------------------------------------------------------------
------------------------------------------------------------
-----------------------------------SSSRKVANHN---------------
-------------------------N---SE-----------------------------
--R---------------------------------------------------------
------------------------------------------SMALLRT-V---------
-------VIVVS----------------------------------V-------------
-----FIACWSPL------FI--LFLID------VACRVQA-------------CPILFK
A-----------QWFIVLAVL---------NSAMN----P---VI--Y------------
------------
>MTR1L
------------------------------------------------------------
------------------------------------------------------------
-----QPEYPPALIIFMF-------------C----------AM---VI-----------
------TIVVDL-I--G---N-SMVILAV-TKN------------K---K------L---
-R--------NS-G--NI-F----VV-SLSVADMLVAI-YPY----------PLML----
----------------------------HA-M--------------SIGG-WD-------
----------L-----SQL-Q---CQ----MVG------FI-TGLS------VV---GSI
FN-----IVAIAINR--------YCYI-CH--S---------LQY--E-RIFSVR--NT-
-----CIY--L-----VI---TWIMTVLA-VL-----P-NMY------------I---GT
I---------------------------EYD-------------PR--TYTC-------I
FNYLNNP-----------------------------------------------------
------------------------------------------------------------
----------------------------------------VF-TVTIVCIHFVLPL----
-----------------------------------LIVGFCYV-----------RIWTK-
--------------------------------V--------L------------------
------------------------------------------------------------
-----------------------------------AAR------D---------------
-------------------------P---AG-----------------------------
--Q---------------------------------------------------------
----------------------------------NPDNQLAEVRNF-LT-M---------
-------FVIFL----------------------------------L-------------
-----FAVCWCPI--NVLTVL--VAV-S------PKEMAGK------I------PNWLYL
A-----------AYF--IAYF---------NSCLN----A---VI--Y------------
------------
>MTR1A
------------------------------------------------------------
------------------------------------------------------------
------GARPSWLASALA-------------C----------VL---IF-----------
------TIVVDI-L--G---N-LLVILSV-YRN------------K---K------L---
-R--------NA-G--NI-F----VV-SLAVADLVVAI-YPY----------PLVL----
----------------------------MSIF--------------N-NG-WN-------
----------L-----GYL-H---CQ----VSG------FL-MGLS------VI---GSI
FN-----ITGIAINR--------YCYI-CH--S---------LKY--D-KLYSSK---N-
-----SLC--Y-----VLL--IWLLTLAA-VL-----P-NLR------------AGT-LQ
Y-------------------------------DP------RI------YS-C-TFAQSVS
SAY---------------------------------------------------------
------------------------------------------------------------
-------------------------------------------TIAVVVFHFLVPM----
-----------------------------------IIVIFCYL-----------RIWIL-
--------------------------------V--------L------------------
------------------------------------------------------------
-----------------------------------QVR------Q---------------
-------------------------RVKPDR-----------------------------
--K---------------------------------------------------------
-----------------------------------PKLKPQDFRNF-VT-M---------
-------FVVFV----------------------------------L-------------
-----FAICWAPL----------NFI-GLAVASDPASM-VP-------------RIPEWL
F-----------VAS--YYMA-------YFNSCLN----A---II--Y------G-----
------------
>MTR1B
------------------------------------------------------------
----------------------------------------------------------AG
SARPSRTPRPPWVAPALS-------------A----------VL---IV-----------
------TTAVDV-V--G---N-LLVILSV-LRN------------R---K------L---
-R--------NA-G--NL-F----LV-SLALADLVVAF--YP---Y------PLIL----
----------------------------VAIF--------------Y-DG-WA-------
----------L-----GEE-H---CK----A-S--A---FV-MGLS------VI---GSV
FN-----ITAIAINR--------YCYI-CH--S---------MAY--H-RIYRRW---H-
-----TPL--H-----ICL--IWLLTVVA-LL-----P-NFF------------V-GSLE
Y-------------------------------DP-R------------IYSC-TFIQTAS
TQY---------------------------------------------------------
------------------------------------------------------------
-------------------------------------------TAAVVVIHFLLPI----
-----------------------------------AVVSFCYL-----------RIWVL-
--------------------------------V--------L------------------
------------------------------------------------------------
--------------------------------QARRKA------K---------------
-------------------------P---ES-----------------------------
--R---------------------------------------------------------
-----------------------------------LCLKPSDLRSF-LT-M---------
-------FVVFV----------------------------------I-------------
-----FAICWAPL--NCIGLA--VAI-N------PQEM-AP-------------QIPEGL
F-----------VTS--YLLA-------YFNSCLN----A---IV--Y------G-----
------------
>ACTHR
------------------------------------------------------------
------------------------------------------------------------
------PRV-----VLPE-------------E----------IF---FT-----------
------ISIVGV-L--E---N-LIVLLAV-FKN------------K---N------L---
-Q--------AP-M--YF-F----IC-SLAISDMLGSL-YKI---L------ENIL----
----------------------------II-LRNM-----------GYLK-PR-------
-----G----------SFE-----TTADDII-D-SL---FV-LSLL-----------GSI
FS-----LSVIAADR--------YITI-FH--A---------LRY--H-SIVTMR---R-
-----TVV--V-----LTV--IWTFCTGT-GI-----T-MVI------------F-----
--------------------------------------------SH-------HVPTVIT
FTS---------------------------------------------------------
------------------------------------------------------------
----------------------------------------LFPLMLVFILCLYVHM----
-----------------------------------FLLARSHT-----------RKIST-
-----------------------------------------L------------------
------------------------------------------------------------
--------------------------------------------P---------------
-----------------------------RA-----------------------------
--N---------------------------------------------------------
------------------------------------------MKGA-IT-L---------
-------TILLG----------------------------------V-------------
-----FIFCWAPF--VLHVLL--MTF-C------PSNP-YC----------------ACY
M-----------SLFQVNGML------IMCNAVID----P---FI--Y------A-----
------------
>MSHR
------------------------------------------------------------
------------------------------------------------------------
-----------LEVSISD-------------G----------LF---LS-----------
------LGLVSL-V--E---N-ALVVATI-AKN------------R---N------L---
-H--------SP-M--YC-F----IC-CLALSDLLVSG-SNV---L------ETAV----
----------------------------IL-L--L-----------EAGA--L-------
----------V-----ARA-A---VL------Q--QLDNVI-DVIT------CSSMLSSL
CF-----LGAIAVDR--------YISI-FY--A---------LRY--HSIVTLPR-----
-----ARR--A-----VAA--IWVASVVF-ST-----L----------------F-I---
----------------------------AYY-------------DHVAVLLC--------
------------------------------------------------------------
------------------------------------------------------------
----------------------------------------LV-VFFLAMLVLMAVL----
-----------------------------------YVHMLARA-----------CQHAQ-
-------------------------------GI--------A------------------
------------------------------------------------------------
-----------------------------------RLHKRQRPVH---------------
-----------------------------QG-----------------------------
------------------------------------------------------------
----------------------------------------FGLKGA-VT-L---------
-------TILLG----------------------------------I-------------
-----FFLCWGPF--FLHLTL--IVL-C------PEHP-TC-------------GCIFKN
F-----------NLFLALIIC---------NAIID----P---LI--Y------A-----
------------
>MC3R
------------------------------------------------------------
------------------------------------------------------------
--------------EQVF-------------IKPE-------VF---LS-----------
------LGIVSL-L--E---N-ILVILAV-VRN------------G---N------L---
-H--------SP-M--YF-F----LC-SLAVADMLVSV-SNA---L------ETIM----
----------------------------IA-I--V-------------HS-DY-------
----------L-----TFE-D---QF----I-Q--HMDNIF-DSMI------CISLVASI
CN-----LLAIAVDR--------YVTI-FY--A---------LRY--H-SIMTVR---K-
-----ALT--L-----IVA--IWVCCGVC-GV-----V----------------F-I---
----------------------------VYSESK------MV------IV-C--------
------------------------------------------------------------
------------------------------------------------------------
----------------------------------------LI-TMFFAMMLLMGTL----
-----------------------------------YVHMFLFA-----------RLHVK-
-------------------------------RI--------A------------------
------------------------------------------------------------
-----------------------------------ALP------P---------------
-------------------------A---DG-----------------------------
--V---------------------------------------------------------
-----------------------------------APQQHSCMKGA-VT-I---------
-------TILLG----------------------------------V-------------
-----FIFCWAPF--FLHLVL--IIT-C------PTNP-YC----------------ICY
T-----------AHFNTYLVL------IMCNSVID----P---LI--Y------A-----
------------
>MC4R
------------------------------------------------------------
------------------------------------------------------------
--------------EQLF-------------VSPE-------VF---VT-----------
------LGVISL-L--E---N-ILVIVAI-AKN------------K---N------L---
-H--------SP-M--YF-F----IC-SLAVADMLVSV-SNG---S------ETIV----
----------------------------IT-L--L-----------NSTD-TD-------
-----AQSFTV-----NID-N---VI------D-SV---IC-SSLL-----------ASI
CS-----LLSIAVDR--------YFTI-FY--A---------LQY--H-NIMTVK---R-
-----VGI--I-----ISC--IWAACTVS-GI-----L----------------F-I---
----------------------------IYSDSS------AV------II-C--------
------------------------------------------------------------
------------------------------------------------------------
----------------------------------------LI-TMFFTMLALMASL----
-----------------------------------YVHMFLMA-----------RLHIK-
-------------------------------RI--------A------------------
------------------------------------------------------------
-----------------------------------VLPGTGAIRQ---------------
-----------------------------GA-----------------------------
--N---------------------------------------------------------
------------------------------------------MKGA-IT-L---------
-------TILIG----------------------------------V-------------
-----FVVCWAPF------FLHLIFY-ISC----PQNP-YC----------------VCF
M-----------SHFNLYLIL------IMCNSIID----P---LI--Y------A-----
------------
>MC5R
------------------------------------------------------------
------------------------------------------------------------
-----------EDMGIAV-------------E----------VF---LT-----------
------LGVISL-L--E---N-ILVIGAI-VKN------------K---N------L---
-H--------SP-M--YF-F----VC-SLAVADMLVSMSSAW----------ETIT----
----------------------------IY-L--L-----------NNKH----------
----------L-----VIA-D---AF----VRHIDN---VF-DSMI------CISVVASM
CS-----LLAIAVDR--------YVTI-FY--A---------LRY--H-HIMTAR---R-
-----SGA--I-----IAG--IWAFCTGC-GI-----V-FIL------------Y---SE
S---------------------------TYV---------IL---------C--------
------------------------------------------------------------
------------------------------------------------------------
----------------------------------------LI-SMFFAMLFLLVSL----
-----------------------------------YIHMFLLA-----------RTHVK-
------------------------------------------------------------
------------------------------------------------------------
-----------------------------------RIAALPGASS---------------
-------------------------A---RQ-----------------------------
--R---------------------------------------------------------
------------------------------------------TSMQGAVTV---------
-------TMLLG----------------------------------V-------------
-----FTVCWAPF------FLHLTLMLS------CPQNLYC----------------SRF
M-----------SHFNMYLIL------IMCNSVMD----P---LI--Y------A-----
------------
>HRH1
------------------------------------------------------------
------------------------------------------------------------
--------------MPLV-------------V----------VL---ST-----------
------ICLVTV-G--L---N-LLVLYAV-RSE------------R---K------L---
-H--------TV-G--NL-Y----IV-SLSVADLIVGA--VV---M------PMNI----
----------------------------LY-L--L-----------M-SK-WS-------
----------L-----GRP-L---CL---------F---WLSMDYV------AST--ASI
FS-----VFILCIDR--------YRSV-QQ--P---------LRY--LKYRTKTR-----
-----ASA--T-----ILG--AWFLSFLW-VI-----P----------------I---LG
W-------------------------------------------NH--FM-Q-QTSVRRE
DKCETDF---YDVT----------------------------------------------
------------------------------------------------------------
----------------------------------------WF-KVMTAIINFYLPT----
-----------------------------------LLMLWFYA-----------KIYKA-
--------------------------------VRQHCQHREL------------------
------------------------------------------------------------
--------------------------------INRSLP------SFSEIKLRPENPKGDA
KKPGKESPWEVLKRKPKDAGGGSVLKSPSQTPKEMKSPVVFSQEDDREVDKLYCFPLDIV
HMQAAAEGSSRDYVAVNRSHGQLKTDEQGLNTHGASEISEDQMLGDSQSFSRTDSDTTTE
TAPGKGKLRSGSNTGLDYIKFTWKRLRSHSRQYVSGLHMNRERKAA-KQ-L---------
-------GFIMA----------------------------------A-------------
-----FILCWIPY------FI--FFM-V------IAFCKNC------C------NEHLHM
F-----------TIW--LGYI---------NSTLN----P---LI--Y------------
------------
>ACM2
------------------------------------------------------------
------------------------------------------------------------
--------------EVVF-------------I----------VL---VA-----------
----GSLSLVTI-I--G---N-ILVMVSI-KVN------------R---H------L---
-Q--------TV-N--NY-F----LF-SLACADLIIGV---F----------SMNL----
----------------------------YTLYTVI-------------GY-WP-------
----------L-----GPV-V---CD----L-W--L---AL-DYVV------SN---ASV
MN-----LLIISFDR--------YFCV-TK--P---------LTY--P-VKRTTK---M-
-----AGM--M-----IAA--AWVLSFIL-WA-----PAILF------------W-----
----------------------------QFIVGV-R----TVEDGE-----C-YIQFFSN
AAV---------------------------------------------------------
------------------------------------------------------------
-------------------------------------------TFGTAIAAFYLPV----
-----------------------------------IIMTVLYW-----------HISRAS
K----S-------------------------RIKKDKKEPVA------------------
------------------------------------------------------------
-----------------------------------NQDPVSPSLVQGRIVKPNNNNMPSS
DDGLEHNKIQNGKAPRDPVTENCVQGEEKES-----------------------------
--SNDSTSVSAVASNMRDDEITQDENTVSTSLGHSKDENSKQTCIRIGTKTPKSDSCTPT
NTTVEVVGSSGQNGDEKQNIVARKIVKMTKQPAKKKPPPSREKKVT-RT-I---------
-------LAILL----------------------------------A-------------
-----FIITWAPY--NVMVLI-NTFC-A------PCIP-------------------NTV
W-----------TIGYWLCYI---------NSTIN----P---AC--Y------------
------------
>ACM4
------------------------------------------------------------
------------------------------------------------------------
------------EMVFIA-------------T----------VT---GS-----------
------LSLVTV-V--G---N-ILVMLSI-KVN------------R---Q------L---
-Q--------TV-N--NY-F----LF-SLACADLIIGA-FSM----------NLYT----
----------------------------VY-I--I-----------K-GY-WP-------
----------L-----GAV-V---CD----L-W--L---AL-DYVV------SN---ASV
MN-----LLIISFDR--------YFCV-TK--P---------LTY--P-ARRTTK---M-
-----AGL--M-----IAA--AWVLSFVL-WA-----PAILF------------W-----
----------------------------QFVVGK-R----TV--PD--NQ-C-FIQFLSN
PAV---------------------------------------------------------
------------------------------------------------------------
-------------------------------------------TFGTAIAAFYLPV----
-----------------------------------VIMTVLYI-----------HISLA-
SRSRVHKHRPEGPKEKKAKTLAFLKSPLMKQSVKKPPPGEAA------------------
------------------------------------------------------------
-----------------------------------REELRNGKLEEAPPPALPPPPRPVA
DKDTSNESS---SGSATQNTKERPATELSTT-----------------------------
--EATTPAMPAPPLQPR---------------------ALNPASRWSKIQIVTKQTGNEC
VTAIEIVPATPAGMRPAANVARKFASIARNQVRKKRQMAARERKVT-RT-I---------
-------FAILL----------------------------------A-------------
-----FILTWTPY------NV-MVLV-N------TFCQSCI------P---------DTV
W-----------SIG--YWLC-------YVNSTIN----P---AC--Y------------
------------
>ACM3
------------------------------------------------------------
------------------------------------------------------------
--------------QVVF-------------I----------AF---LT-----------
----GILALVTI-I--G---N-ILVIVSF-KVN------------K---Q------L---
-K--------TV-N--NY-F----LL-SLACADLIIGV--IS----------MNLF----
----------------------------TT-Y--I-----------IMNR-WA-------
----------L-----GNL-A---CD----L-W--L---AI-DYVA------SN---ASV
MN-----LLVISFDR--------YFSI-TR--P---------LTY--RAKRTTKR-----
-----AGV--M-----IGL--AWVISFVL-WA-----P-AIL------------F---WQ
Y----------------------------FV-GK-R----TVPPGE-----C-----FIQ
FLSEPTI-----------------------------------------------------
------------------------------------------------------------
-------------------------------------------TFGTAIAAFYMPV----
-----------------------------------TIMTILYW-----------RIYKE-
-------------------------------TEKRTKELAGLQASGTEAETENFVHPTGS
SRSCSSYELQQQSMKRSNRRKYGRCHFWFTTKSWKPSSEQMDQDHSSSDSWNNNDAAASL
ENSASSDEEDIGSETRAIYSIVLKLPGHSTILNSTKLP------S--------------S
DNLQVPEEELGMVDLERKADKLQAQKSVDDGGSFPKSFSKLPIQLESAVDTAKTSDVNSS
VGK---------------------------------------------------------
-----STATLPLSFKEATLAKRFALKTRSQITKRKRMSLVKEKKAA-QT-L---------
-------SAILL----------------------------------A-------------
-----FIITWTPY------NI--MVL-V------NTFC-DS-------------CIPKTF
W-----------NLGYWLCYI---------NSTVN----P---VC--Y------------
------------
>ACM1
------------------------------------------------------------
------------------------------------------------------------
--------------QVAF-------------I----------GI---TT-----------
----GLLSLATV-T--G---N-LLVLISF-KVN------------T---E------L---
-K--------TV-N--NY-F----LL-SLACADLIIGT-------F------SMNL----
----------------------------YTTY--L-----------LMGH-WA-------
----------L-----GTL-A---CD----L-W--L---AL-DYVA------SN---ASV
MN-----LLLISFDR--------YFSV-TR--P---------LSY--R-AKRTPR---R-
-----AAL--M-----IGL--AWLVSFVL-WA-----P-AIL------------F-W---
----------------------------QYLVGE-R----TVLAGQ-----C-YIQFL--
----SQP-----------------------------------------------------
------------------------------------------------------------
----------------------------------------II-TFGTAMAAFYLPV----
-----------------------------------TVMCTLYW-----------RIYRE-
-------------------------------TENRARELAAL------------QGSETP
GKGGGSSSSSERSQPGAEGSPETPPGRCCRCCRAPRLLQAYSWKEEEEEDEGSMESLTSS
EGEEPGSEVVIKMPMVDPEAQAPTKQPPRSSPNTVKRP------T---------------
-------------------------K---KG-----------------------------
--R---------------------------------------------------------
----------------DRAGKGQKPRGKEQLAKRKTFSLVKEKKAA-RT-L---------
-------SAILL----------------------------------A-------------
-----FILTWTPY------NI--MVL-V------STFC-KD-------------CVPETL
W-----------ELGYWLCYV---------NSTIN----P---MC--Y------------
------------
>ACM5
------------------------------------------------------------
------------------------------------------------------------
--------------EVIT-------------I----------AA---VT-----------
----AVVSLITI-V--G---N-VLVMISF-KVN------------S---Q------L---
-K--------TV-N--NY-Y----LL-SLACADLIIGI--FS---M-------NLY----
----------------------------TT-Y-IL-----------M-GR-WA-------
----------L-----GSL-A---CD----L-W--L---AL-DYVA------SN---ASV
MN-----LLVISFDR--------YFSI-TR--P---------LTY--R-AKRTPK---R-
-----AGI--M-----IGL--AWLISFIL-WA-----P-AILCWQYLVGKRTVPL-DECQ
I---------------------------QFLSEPTITFGTAI--AA--FY-I-PVSVMTI
LYCRIYRETEKRTKDLADLQGSDSVTKAEKRKP---------------------------
------------------------------------------------------------
----------------------------------------AHRALFRSCLRCPRPTLAQR
ERNQASWSSSRRSTSTTGKPSQATGPSANWAKAEQLTTCSSYPSSEDEDKPATDPVLQV-
--------------------------------V--------Y------------------
----------KSQGKESPGEEFSAEETEETFVKAETEKSDYDTPNYLLSPAAAHRPKSQK
CVAYKFRLVVKADGNQETNNGCHKVKIMPCPFPVAKEP------S---------------
-------------------------T---KG-----------------------------
--L---------------------------------------------------------
-----------------------NPNPSHQMTKRKRVVLVKERKAA-QT-L---------
-------SAILL----------------------------------A-------------
-----FIITWTPY------NI-MVLV-S------TFCD-------------------KCV
P-----------VTL--WHLG---YWLCYVNSTVN----P---IC--Y------------
------------
>5HT2B
------------------------------------------------------------
------------------------------------------------------------
------VEEQGNKLHWAA-------------L----------LI---LM-----------
------VIIPTI-G--G---N-TLVILAV-SLE------------K---K------L---
-Q--------YA-T--NY-F----LM-SLAVADLLVGL--FV---M------PIAL----
----------------------------LT-I--M-----------FEAM-WP-------
----------L-----PLV-L---CP----A-W--L---FL-DVLF------ST---ASI
MH-----LCAISVDR--------YIAI-KK--P---------IQA----NQYNSR-----
-----ATA--F-----IKITVVWLISIGI-AI-----P----------------V-----
----------------------------PIK---------GI--ET-------DVDNPNN
ITCVLTK---ERFG----------------------------------------------
------------------------------------------------------------
----------------------------------------DF-MLFGSLAAFFTPL----
-----------------------------------AIMIVTYF-----------LTIHA-
--------------------------------LQKKAYLVKN------------------
------------------------------------------------------------
-----------------------------------KPPQRLTWLTVSTVFQRDETPCSSP
EKVAMLDGSRKDKALPNSGDETLMRRTSTIG-----------------------------
--K---------------------------------------------------------
---------------------------------KSVQTISNEQRAS-KV-L---------
-------GIVFF----------------------------------L-------------
-----FLLMWCPF--FITNIT--LVL-C------DSCNQTT------L---------QML
L-----------EIFVWIGYV---------SSGVN----P---LV--Y------TLF---
------------
>5HT2A
------------------------------------------------------------
------------------------------------------------------------
----------LQEKNWSA-------------L----------LT---AV-----------
------VIILTI-A--G---N-ILVIMAV-SLE------------K---K------L---
-Q--------NA-T--NY-F----LM-SLAIADMLLGF--LV---M------PVSM----
----------------------------LT-I--L-----------YGYR-WP-------
----------L-----PSK-L---CA----V-W--I---YL-DVLF------ST---ASI
MH-----LCAISLDR--------YVAI-QN--P---------IHH--S-RFNSRT---K-
-----AFL--K-----IIA--VWTISVGI-SM-----P----------------IPV-FG
L-------------------------------------------QD-------DSKVFKE
GSC-------LLAD----------------------------------------------
------------------------------------------------------------
----------------------------------------DNFVLIGSFVSFFIPL----
-----------------------------------TIMVITYF-----------LTIKS-
-----------------------------------------L------------------
------------------------------------------------------------
-----------------------------------QKE------ATLCVSDLGTRAKLAS
FSFLPQSSLSSEKLFQRSIHREPGSY---TG-----------------------------
--R---------------------------------------------------------
---------------------------------RTMQSISNEQKAC-KV-L---------
-------GIVFF----------------------------------L-------------
-----FVVMWCPF------FI--TNI-M------AVICKES-------------CNEDVI
G-----------ALLNVFVWI------GYLSSAVN----P---LV--Y------TLF---
------------
>5HT2C
------------------------------------------------------------
------------------------------------------------------------
--------FPDGVQNWPA-------------L----------SI---VI-----------
------IIIMTI-G--G---N-ILVIMAV-SME------------K---K------L---
-H--------NA-T--NY-F----LM-SLAIADMLVGL--LV---M------PLSL----
----------------------------LA-I--L-----------YDYV-WP-------
----------L-----PRY-L---CP----V-W--I---SL-DVLF------ST---ASI
MH-----LCAISLDR--------YVAI-RN--P---------IEH--S-RFNSRT---K-
-----AIM--K-----IAI--VWAISIGV-SV-----P-IPV------------I-G-LR
D-------------------------------EEKV----FV--NN--TT-C-VL-----
----NDP-----------------------------------------------------
------------------------------------------------------------
----------------------------------------NF-VLIGSFVAFFIPL----
-----------------------------------TIMVITYC-----------LTIYV-
-----------------------------------------L------------------
------------------------------------------------------------
-----------------------------------RRQ------ALMLLHGHTEEPPGLS
LDFLKCCKRNTAEEENSANPNQDQNA---RR-----------------------------
--R---------------------------------------------------------
-------------------------KKKERRPRGTMQAINNERKAS-KV-L---------
-------GIVFF----------------------------------V-------------
-----FLIMWCPF------FI-TNIL-S------VLCE-KS------C----NQKLMEKL
L-----------NVFVWIGYV---------CSGIN----P---LV--Y----TLF-----
------------
>5HT6R
------------------------------------------------------------
------------------------------------------------------------
----------PGGSGWVA-------------A----------AL---CV-----------
------VIALTA-A--A---N-SLLIALI-CTQ------------P---A------L---
-R--------NT-S--NF-F----LV-SLFTSDLMVGL--VV---M------PPAM----
----------------------------LNAL--Y-------------GR-WV-------
----------L-----ARG-L---CL---------L---WTAFDVM------CC---SAS
ILN----LCLISLDR--------YLLI-LS--P---------LRY--K-LRMTPL---R-
-----ALA--L-----VLG--AWSLAALA-SF-----L-PLL------------L-----
----------------------------GWH---------EL--GH-------ARPPVPG
QCR-------LLAS----------------------------------------------
------------------------------------------------------------
----------------------------------------LPFVLVASGLTFFLPS----
-----------------------------------GAICFTYC-----------RILLA-
---------------------------ARKQAVQVASLTTGM------------------
------------------------------------------------------------
------------------------ASQASETLQVPRTPRPGVESA---------------
-----------------------------DS-----------------------------
--R---------------------------------------------------------
-----------------------------------RLATKHSRKALKASLTL--------
-------GILLG----------------------------------M-------------
-----FFVTWLP-------FFVANIV-Q------AVCDCIS----------------PGL
F-----------DVLTWLGYC---------NSTMN----P---II--Y------PLF---
------------
>TAAR1
------------------------------------------------------------
------------------------------------------------------------
--------------ASLY-------------S----------LM---VL-----------
------IILTTL-V--G---N-LIVIVSI-SHF------------K---Q------L---
-H--------TP-T--NW-L----IH-SMATVDFLLGC--LV---M------PYSM----
----------------------------VR-S--------------AEHC-WY-------
----------F-----GEV-F---CK----I-H--T---ST-DIML------SS---ASI
FH-----LSFISIDR--------YYAV-CD--P---------LRY--K-AKMNIL---V-
-----ICV--M-----IFI--SWSVPAVF-AF-------GMI------------F---LE
L---------------------------NFK-GA-E----EIYYKH--VH-C-------R
GGC--SV---FFSK----------------------------------------------
------------------------------------------------------------
----------------------------------------IS-GVLTFMTSFYIPG----
-----------------------------------SIMLCVYY-----------RIYLI-
-------------------------AKEQARLISDANQKLQI------------------
------------------------------------------------------------
-----------------------------------GLEMKNGISQ---------------
-------------------------S---KE-----------------------------
------------------------------------------------------------
------------------------------------------RKAV-KT-L---------
-------GIVMG----------------------------------V-------------
-----FLICWCPF------FI-CTVM-D------PFLHYII------P---------PTL
N-----------DVLIWFGYL---------NSTFN----P---MV--Y------A-----
------------
>TAAR2
------------------------------------------------------------
------------------------------------------------------------
--------------VAMY-------------S----------FM---AG-----------
------SIFITI-F--G---N-LAMIISI-SYF------------K---Q------L---
-H--------TP-T--NF-L----IL-SMAITDFLLGF--TI---M------PYSM----
----------------------------IRSV--------------E-NC-WY-------
----------F-----GLT-F---CK---------I---YYSFDLM------LSI--TSI
FH-----LCSVAIDR--------FYAI-CY--P---------LLY--S-TKITIP---V-
-----IKR--L-----LLL--CWSVPGAF-AF-------GVV----------------FS
E---------------------------AYADGI----------EG-----Y-DILVACS
SSC--PV---MFNK----------------------------------------------
------------------------------------------------------------
----------------------------------------LW-GTTLFMAGFFTPG----
-----------------------------------SMMVGIYG-----------KIFAV-
-------------------------------SRKHAHAINNL------------------
------------------------------------------------------------
-----------------------------------REN------Q---------------
-------------------------NNQVKK-----------------------------
--D---------------------------------------------------------
------------------------------------------KKAA-KT-L---------
-------GIVIG----------------------------------V-------------
-----FLLCWFPC------FF-TILL-D------PFLNFST------P---------VVL
F-----------DALTWFGYF---------NSTCN----P---LI--Y------G-----
------------
>TAAR3
------------------------------------------------------------
------------------------------------------------------------
-------------GDNVF------------------------GY---DW-----------
------SHDYPL-F--G---N-LVIMVSISHFK----------------Q------L---
-H--------SP-T--NF-L----IL-SMATTDFLLGF--VI---M------PYSI----
----------------------------MRSV--------------E-SC-WY-------
----------F-----GDG-F---CK----F-H--T---SF-DMML------RL---TSI
FH-----LCSIAIDR--------FYAV-CY--P---------LHY--T-TKMTNS-----
-----TIK-QL-----LAF--CWSVPALF-SF-----G-LVLSEADVSGMQSYKI-LVAC
F---------------------------NFC-AL------TF--NK--FW-----GTILF
TTC---------------------------------------------------------
------------------------------------------------------------
----------------------------------------FF-TPGSIMVGIYGKI----
-----------------------------------FIVSKQHA-----------RVISH-
--------------------------------V----PENTK------------------
------------------------------------------------------------
------------------------------GAVKKHLS------K---------------
-------------------------K---KD-----------------------------
------------------------------------------------------------
------------------------------------------RKAA-KT-L---------
-------GIVMG----------------------------------V-------------
-----FLACWLPC------FL-AVLI-D------PYLD-YS------T---------PIL
I----------------LDLL---VWLRYFNSTCN----P---LI--H------G-----
------------
>TAAR5
------------------------------------------------------------
------------------------------------------------------------
--------------LVIY-------------L----------AC---AA-----------
------GMLIIV-L--G---N-VFVAFAV-SYF------------K---A------L---
-H--------TP-T--NF-L----LL-SLALADMFLGL--LV---L------PLST----
----------------------------IRSV--------------E-SC-WF-------
----------F-----GDF-L---CR----L-H--T---YL-DTLF------CL---TSI
FH-----LCFISIDR--------HCAI-CD--P---------LLY--P-SKFTVR---V-
-----ALR--Y-----ILA--GWGVPAAYTSLFLYTDVVETR------------LSQWLE
E---------------------------MPCVGS-C----QLLLNK--FW-GWLNFPLFF
VPC---------------------------------------------------------
------------------------------------------------------------
-------------------------------------------LIMISLYVKIFVV----
-----------------------------------ATRQAQQI-----------TTLSK-
------------------------------------------------------------
------------------------------------------------------------
-----------------------------------SLA----------------------
-------------------------G---AA-----------------------------
--K---------------------------------------------------------
----------------------------------------HERKAA-KT-L---------
-------GIAVG----------------------------------I-------------
-----YLLCWLPF------TIDTMVD-S------LLHFITP----------------PLV
F-----------DIFIWFAYF---------NSACN----P---II--Y------V-----
------------
>TAAR9
------------------------------------------------------------
------------------------------------------------------------
--------------SILY-------------A----------VL---GF-----------
------GAVLAA-F--G---N-LLVMIAI-LHF------------K---Q------L---
-H--------TP-T--NF-L----IA-SLACADFLVGV--TV---M------PFST----
----------------------------VRSV--------------E-SC-WY-------
----------F-----GDS-Y---CK----F-H--T---CF-DTSF------CF---ASL
FH-----LCCISVDR--------YIAV-TD--P---------LTY--P-TKFTVS---V-
-----SGI--C-----IVL--SWFFSVTY-SF-------SIF------------Y-T---
--------------------------------GA-N--------EE-----G-IEELVVA
LTCVGGCQAPLNQN----------------------------------------------
------------------------------------------------------------
-------------------------------------------WVLLCFLLFFIPN----
-----------------------------------VAMVFIYS-----------KIFLV-
-----------------------------------------A------------------
------------------------------------------------------------
-----------------------------------KHQARKIEST---------------
-------------------------ASQAQS-----------------------------
--S---------------------------------------------------------
------------------------------SESYKERVAKRERKAA-KT-L---------
-------GIAMA----------------------------------A-------------
-----FLVSWLPY--LVDAVI-DAYM-N------FITPPYV------Y---------EIL
V----------------WCVY--------YNSAMN----P---LI--Y------A-----
------------
>TAAR6
------------------------------------------------------------
------------------------------------------------------------
--------------VILY-------------I----------VF---GF-----------
------GAVLAV-F--G---N-LLVMISI-LHF------------K---Q------L---
-H--------SP-T--NF-L----VA-SLACADFLVGV--TV---M------PFSM----
----------------------------VRTV--------------E-SC-WY-------
----------F-----GRS-F---CT----F-H--T---CC-DVAF------CY---SSL
FH-----LCFISIDR--------YIAV-TD--P---------LVY--P-TKFTVS---V-
-----SGI--C-----ISV--SWILPLMYSGA-----VFYTG------------------
----------------------------VYDDGL-E----EL--SD--ALNC--------
IGG-CQT---VVNQ----------------------------------------------
------------------------------------------------------------
----------------------------------------NW--VLTDFLSFFIPT----
-----------------------------------FIMIILYG-----------NIFLV-
-----------------------------------------A------------------
------------------------------------------------------------
-----------------------------------RRQAKKIENT---------------
-------------------------GSKTES-----------------------------
--S---------------------------------------------------------
------------------------------SESYKARVARRERKAA-KT-L---------
-------GVTVV----------------------------------A-------------
-----FMISWLPY------SI-DSLI-D------AFMGFIT------P------------
------------ACI--YEIC---CWCAYYNSAMN----P---LI--Y------A-----
------------
>TAAR8
------------------------------------------------------------
------------------------------------------------------------
--------------VILY-------------T----------AF---SF-----------
------GSLLAV-F--G---N-LLVMTSV-LHF------------K---Q------L---
-H--------SP-T--NF-L----IA-SLACADFLVGV--TV---M------LFSM----
----------------------------VRTV--------------E-SC-WY-------
----------F-----GAK-F---CT----L-H--S---CC-DVAF------CY---SSV
LH-----LCFICIDR--------YIVV-TD--P---------LVY--A-TKFTVS---V-
-----SGI--C-----ISV--SWILPLTYSGA----------------------------
----------------------------VFYTGV-N--------DD-----G-LEELVSA
LNCVGGC---QIIV----------------------------------------------
------------------------------------------------------------
----------------------------------------SQGWVLIDFLLFFIPT----
-----------------------------------LVMIILYS-----------KIFLI-
--------------------------------A----KQQAI------------------
------------------------------------------------------------
-----------------------------------KIE------T---------------
-------------------------T---SS-----------------------------
--K---------------------------------------------------------
--------------------------VESSSESYKIRVAKRERKAA-KT-L---------
-------GVTVL----------------------------------A-------------
-----FVISWLPY------TV-DILI-D------AFMGFLT------P------------
------------AYI--YEIC---CWSAYYNSAMN----P---LI--Y------A-----
------------
>5HT5A
------------------------------------------------------------
------------------------------------------------------------
------SVFG----VLIL-------------T----------LL---GF-----------
------LVAATF-A--W---N-LLVLATI-LRV------------R---T------F---
-H--------RV-P--HN-L----VA-SMAVSDVLVAA--LV---M------PLSL----
----------------------------VHEL--------------SGRR-WQ-------
----------L-----GRR-L---CQ---------L---WIACDVL------CCT--ASI
WN-----VTAIALDR--------YWSI-TR--H---------MEY----TLRTRK-----
-----CVS--N-----VMIALTWALSAVI-SL-----A-PLL------------F-G-WG
E---------------------------TYSEGS----------EE-----C-QVS----
----REP-----------------------------------------------------
------------------------------------------------------------
----------------------------------------SY-AVFSTVGAFYLPL----
-----------------------------------CVVLFVYW-----------KIYKA-
---------------------------------------AKF------------------
------------------------------------------------------------
-----------------------------------RVG------SRKTNSVSPISEAVEV
KDSAKQPQMVFTVRHATVTFQPEGDTWREQK-----------------------------
--E---------------------------------------------------------
------------------------------------------QRAA-LM-V---------
-------GILIG----------------------------------V-------------
-----FVLCWIPF------FL-TELI-S------PLCSCDI------P---------AIW
K-----------SIFLWLGYS---------NSFFN----P---LI--Y------TAF---
------------
>ADA2B
------------------------------------------------------------
------------------------------------------------------------
-----------QATAAIA-------------A----------AI---TF-----------
------LILFTI-F--G---N-ALVILAV-LTS------------R---S------L---
-R--------AP-Q--NL-F----LV-SLAAADILVAT--LI---I------PFSL----
----------------------------ANEL--L-------------GY-WY-------
----------F-----RRT-W---CE----V-Y--L---AL-DVLF------CT---SSI
VH-----LCAISLDR--------YWAV-SR--A---------LEY--N-SKRTPR-----
-----RIK-CI-----ILT--VWLIAAVI-SL-----P-PLI------------Y-KGDQ
G---------------------------PQPRGR----------PQ-----C-------K
LN--QEA-----------------------------------------------------
------------------------------------------------------------
----------------------------------------WY-ILASSIGSFFAPC----
-----------------------------------LIMILVYL-----------RIYLI-
--------------------------------AKRSNRRGPR------------------
------------------------------------------------------------
-----------AKGGPGQGESKQPRPDHGGALASAKLPALASVAS---------------
-------------------------AREVNGHSKSTGEKEEGETPEDTGTRALPPSWAAL
PNS--------------GQGQKEGVCGASPEDEAEEEEEEEEEEEECEPQAVPVSPASAC
SPPLQQPQGSRVLATLRGQVLLGRGVGAIGGQWWRRRAQLTREKRF-TFVL---------
-------AVVIG----------------------------------V-------------
-----FVLCWFPF------FF--SYS-LGAIC--PKHCKVP----------------HGL
F-----------QFFFWIGYC---------NSSLN----P---VI--Y------TIF---
------------
>ADA2A
------------------------------------------------------------
------------------------------------------------------------
--------------QVTL-------------T----------LVCLAGL-----------
------LMLLTV-F--G---N-VLVIIAV-FTS------------R---A------L---
-K--------AP-Q--NL-F----LV-SLASADILVAT--LV---I------PFSL----
----------------------------ANEV--M-------------GY-WY-------
----------F-----GKA-W---CE----I-Y--L---AL-DVLF------CT---SSI
VH-----LCAISLDR--------YWSI-TQ--A---------IEY--N-LKRTPR-----
-----RIK-AI-----IIT--VWVISAVI-SF-----P-PLI------------S-I-EK
K---------------------------GGGGGP------QPAEPR-----C-EIN----
----DQK-----------------------------------------------------
------------------------------------------------------------
----------------------------------------WY-VISSCIGSFFAPC----
-----------------------------------LIMILVYV-----------RIYQI-
-------------------------------AKRRTRVPPSR------------------
--------------------RGPDAVAAPPGGTERRPNGLGPERSAGPGGAEAEPLPTQL
NGAPGEPAPAGPRDTDALDLEESSSSDHAERPPGPRRPERGPRGKGKARASQVKPGDSLP
RRGPGATGIGTPAAGPGEERVGAAKASRWRG-----------------------------
--R---------------------------------------------------------
---------------------------------------QNREKRF-TFVL---------
-------AVVIG----------------------------------V-------------
-----FVVCWFPF------FF--TYT-L------TAVGCSV------P---------RTL
F-----------KFFFWFGYC---------NSSLN----P---VI--Y------TIF---
------------
>ADA2C
------------------------------------------------------------
------------------------------------------------------------
-----------GAVAGLA-------------A----------VV---GF-----------
------LIVFTV-V--G---N-VLVVIAV-LTS------------R---A------L---
-R--------AP-Q--NL-F----LV-SLASADILVAT--LV---M------PFSL----
----------------------------ANEL--M-------------AY-WY-------
----------F-----GQV-W---CG----V-Y--L---AL-DVLF------CT---SSI
VH-----LCAISLDR--------YWSV-TQ--A---------VEY--N-LKRTPR---R-
-----VKA--T-----IVA--VWLISAVI-SF-----P-PLV------------S-L-YR
Q---------------------------PD--GA------AY--PQ-----C-GLN----
----DET-----------------------------------------------------
------------------------------------------------------------
----------------------------------------WY-ILSSCIGSFFAPC----
-----------------------------------LIMGLVYA-----------RIYRV-
-------------------------------AK--------L----------------RT
RTLSEKRAPVGPDGASPTTENGLGAAAGAGENGHCAPPPADVEPDESSAAAERRRRRGAL
RRGGRRRAGAEGGAGGADGQGAGPGAAESGALTASRSP------G---------------
-------------------------P---GG-----------------------------
--R---------------------------------------------------------
--------------------------LSRASSRSVEFFLSRRRRAR-SSVCRRKVAQARE
KRFTFVLAVVMG----------------------------------V-------------
-----FVLCWFPF------FF--SYS-L-----------YG------I----CREACQVP
G-----------PLFKFFFWI------GYCNSSLN----P---VI--Y----TVF-----
------------
>5HT7R
------------------------------------------------------------
------------------------------------------------------------
----------RVEKVVIG-------------S----------IL---TL-----------
------ITLLTI-A--G---N-CLVVISV-CFV------------K---K------L---
-R--------QP-S--NY-L----IV-SLALADLSVAV--AV---M------PFVS----
----------------------------VTDL--I-----------G-GK-WI-------
----------F-----GHF-F---CN----V--------FIAMDVM------CC---TAS
IMT----LCVISIDR--------YLGI-TR--P---------LTY--P-VRQNGK-----
-----CMA-KM-----ILS--VWLLSASI-TL-----P-PLF------------------
----------------------------GWA-QNVN--------DD--KV-C--------
LIS-QDF-----------------------------------------------------
------------------------------------------------------------
----------------------------------------GY-TIYSTAVAFYIPM----
-----------------------------------SVMLFMYY-----------QIYKAA
RKSAAKHKFPGFPRVEPDSVIALNGIVKLQKEVEECANLSRL------------------
------------------------------------------------------------
-----------------------------------LKH----------------------
-----------------------------ER-----------------------------
--K---------------------------------------------------------
----------------------------------NISIFKREQKAA-TT-L---------
-------GIIVG----------------------------------A-------------
-----FTVCWLPF------FL-LSTA-R------PFICGTS----------------CSC
I-----------PLWVERTFL----WLGYANSLIN----P---FI--Y------AFF---
------------
>DRD4
------------------------------------------------------------
------------------------------------------------------------
-------------------------------V----------GG---VL-----------
------LIGAVL-A--G---N-SLVCVSV-ATE------------R---A------L---
-Q--------TP-T--NS-F----IV-SLAAADLLLAL--LV---L------PLFV----
----------------------------YSEV--------------QGGA-WL-------
----------L-----SPR-L---CD----A-L--M---AM-DVML------CT---ASI
FN-----LCAISVDR--------FVAV-AV--P---------LRY--NRQGGSRR-----
-----QLL--L-----IGA--TWLLSAAV-AA-----P----------------------
----------------------------VLC-GL-N----DV--RG-------RDPAVCR
LED-RDY-----------------------------------------------------
------------------------------------------------------------
-------------------------------------------VVYSSVCSFFLPC----
-----------------------------------PLMLLLYW-----------ATFRG-
--------------------------------LQRWEVARRA------------------
------------------------------------------------------------
-----------------------------------KLHGRAPRRPSGPGPPSPTPPAPRL
PQDPCGPDCAPPAPGLPRGPCGPDCAPAAPGLPPDP------------------------
--CGPDCAPPAPGLPQDPCGPDCAPPAPGLPRGPCGPDCAPPAPGLPQDPCGPDCAPPAP
GLPPDPCGSNCAPPDAVRAAALPPQTPPQTRRRRRAKITGRERKAM-RV-L---------
-------PVVVG----------------------------------A-------------
-----FLLCWTPF--FVVHIT--QAL-C------PACS-VP----------------PRL
V-----------SAVTWLGYV---------NSALN----P---VI--Y------------
------------
>DRD3
------------------------------------------------------------
------------------------------------------------------------
-------------------------------L----------SY---CA-----------
------LILAIV-F--G---N-GLVCMAV-LKE------------R---A------L---
-Q--------TT-T--NY-L----VV-SLAVADLLVAT--LV---M------PWVV----
-----------------------------Y-LEVT-----------G-GV-WN-------
----------F-----SRI-----CC------D--V---FVTLDVM------MC---TAS
ILN----LCAISIDR--------YTAV-VM--P---------VHYQHGTGQSSCR---R-
-----VAL--M-----ITA--VWVLAFAV-SC-----P----------------L-L-FG
F---------------------------NTTGDP------TV---------C-------S
ISN-PDF-----------------------------------------------------
------------------------------------------------------------
-------------------------------------------VIYSSVVSFYLPF----
-----------------------------------GVTVLVYA-----------RIYVV-
--------------------------------LKQRRRKRIL------------------
---------------------------TRQNSQCNSVRPGFPQQTLSPDPAHLELKRYYS
ICQDTALGGPGFQERGGELKREEKTRNSLSPTIAPKLSLEVRKLS---------------
-----------------------------NG-----------------------------
--R---------------------------------------------------------
-----------------------LSTSLKLGPLQPRGVPLREKKAT-QM-V---------
-------AIVLG----------------------------------A-------------
-----FIVCWLPF------FL--THV-L------NTHCQTC-------------HVSPEL
Y-----------SATTWLGYV---------NSALN----P---VI--Y------------
------------
>DRD2
------------------------------------------------------------
------------------------------------------------------------
---------------TLL-------------T---------------LL-----------
------IAVIVF----G---N-VLVCMAV-SRE------------K---A------L---
-Q--------TT-T--NY-L----IV-SLAVADLLVAT--LV---M------PWVV----
-------------------------------Y--L-----------EVVGEWK-------
----------F-----SRI-H---CD---------I---FVTLDVM------MC---TAS
ILN----LCAISIDR--------YTAV-AM--P---------MLY--NTRYSSKR---R-
-----VTV--M-----ISI--VWVLSFTI-SC-----P----------------L-L-FG
L----------------------------------N----NADQNE-----C--------
----------IIAN----------------------------------------------
------------------------------------------------------------
----------------------------------------PAFVVYSSIVSFYVPF----
-----------------------------------IVTLLVYI-----------KIYIV-
-------------------------LRRRRKRVNTKRSSRAF------------------
------------------------------------------------------------
-----------------------------------RAH------L---------------
-------------------------RAPLKGNCTHPEDMKLCTVIMKSNGSFPVNRRRVE
AAR----------------------RAQELEMEMLSSTSPPERTRYSPIPPSHHQLTLPD
PSHHGLHSTPDSPAKPEKNGHAKDHPKIAKIFEIQTMPNGKTRTSL-KTMSRRKLSQQKE
KKATQMLAIVLG----------------------------------V-------------
-----FIICWLPF------FI--THILN------IHCDCNI------P---------PVL
Y-----------SAFTWLGYV---------NSAVN----P---II--Y------------
------------
>5HT1A
------------------------------------------------------------
------------------------------------------------------------
------VSYQ----VITS-------------L----------LL---GT-----------
------LIFCAV-L--G---N-ACVVAAI-ALE------------R---S------L---
-Q--------NV-A--NY-L----IG-SLAVTDLMVSV--LV---L------PMAA----
----------------------------LYQV--L-------------NK-WT-------
----------L-----GQV-T---CD---------L---FIALDVL------CC---TSS
ILH----LCAIALDR--------YWAI-TD--P---------IDY--V-NKRTPR---R-
-----AAA--L-----ISL--TWLIGFLI-SI-----P-PML------------------
----------------------------GWR-TPED----RSDPDA-----C-TIS----
----KDH-----------------------------------------------------
------------------------------------------------------------
----------------------------------------GY-TIYSTFGAFYIPL----
-----------------------------------LLMLVLYG-----------RIFRA-
---------------------------------------ARF------------------
------------------------------------------------------------
-----------------------------------RIRKTVKKVE---------------
-------------------------KTGADT-----------------------------
--RHGASPAPQPKKSVNGESGSRNWRLGVESKAGGALCANGAVRQGDDGAALEVIEVHRV
GNSKEHLPLPSEAGPTPCAPASFERKNERNAEAKRKMALARERKTV-KT-L---------
-------GIIMG----------------------------------T-------------
-----FILCWLPF------FIVALVL--------PFCE-SS-------------CHMPTL
L-----------GAI--INWL------GYSNSLLN----P---VI--Y------AYF---
------------
>5HT1B
------------------------------------------------------------
------------------------------------------------------------
------LPWK----VLLV-------------M----------LL---AL-----------
------ITLATT-L--S---N-AFVIATV-YRT------------R---K------L---
-H--------TP-A--NY-L----IA-SLAVTDLLVSI--LV---M------PIST----
----------------------------MYTV--------------T-GR-WT-------
----------L-----GQV-V---CD----F-W--L---SS-DITC------CT---ASI
LH-----LCVIALDR--------YWAI-TD--A---------VEY--S-AKRTPK---R-
-----AAV--M-----IAL--VWVFSISI-SL-----P-PFF------------W---RQ
A-------------------------------KAEE----EV--SE-----C--------
-VVNTDH-----------------------------------------------------
------------------------------------------------------------
----------------------------------------ILYTVYSTVGAFYFPT----
-----------------------------------LLLIALYG-----------RIYVE-
-----------------------------------------A------------------
------------------------------------------------------------
-----------------------------------RSRILKQTPN---------------
-------------------------R---TG-----------------------------
--K---------------------------------------RLTRAQLITDSPGSTSSV
TSINSRVPDVPSESGSPVYVNQVKVRVSDALLEKKKLMAARERKAT-KT-L---------
-------GIILG----------------------------------A-------------
-----FIVCWLPF------FI-ISLV-M------PICK-DA-------------CWFHLA
I-----------FDF--FTWL------GYLNSLIN----P---II--Y----TMS-----
------------
>5HT1D
------------------------------------------------------------
------------------------------------------------------------
------------LKISLA-------------V----------VL---SV-----------
------ITLATV-L--S---N-AFVLTTI-LLT------------R---K------L---
-H--------TP-A--NY-L----IG-SLATTDLLVSI--LV---M------PISI----
----------------------------AYTI--------------T-HT-WN-------
----------F-----GQI-L---CD----I-W--L---SS-DITC------CT---ASI
LH-----LCVIALDR--------YWAI-TD--A---------LEY--S-KRRTAG---H-
-----AAT--M-----IAI--VWAISICI-SI-----P-PLF------------W-RQAK
A-------------------------------QE------EM--SD-----C-LVNT---
----SQI-----------------------------------------------------
------------------------------------------------------------
----------------------------------------SY-TIYSTCGAFYIPS----
-----------------------------------VLLIILYG-----------RIYRA-
--------------------------------A----RNRIL------------------
------------------------------------------------------------
-----------------------------------NPP------S---------------
-------------------------L---YG-----------------------------
--K----------------------------------------RFTTAHLITGSAGSSLC
SLNSSLHEGHSHSAGSPLFFNHVKIKLADSALERKRISAARERKAT-KI-L---------
-------GIILG----------------------------------A-------------
-----FIICWLPF------FV-VSLV-L------PICR-DS-------------CWIHPA
L-----------FDF--FTWL------GYLNSLIN----P---II--Y----TVF-----
------------
>5HT1E
------------------------------------------------------------
------------------------------------------------------------
---------ITEKMLICM-------------T----------LV---VI-----------
------TTLTTL-L------N-LAVIMAI-GTT------------K---K------L---
-H--------QP-A--NY-L----IC-SLAVTDLLVAV--LV---M------PLSI----
----------------------------IY-I--V-------------MDRWK-------
----------L-----GYF-L---CE---------V---WL-SVDM------TC---CTC
SILH---LCVIALDR--------YWAI-TN--A---------IEY--ARKRTAKR-----
-----AAL--M-----ILT--VWTISIFI-SM-----P-PLF------------WRSHRR
L-------------------------------SPPP--------SQ-----C-TIQ----
----HDH-----------------------------------------------------
------------------------------------------------------------
----------------------------------------VIYTIYSTLGAFYIPL----
-----------------------------------TLILILYY-----------RIYHA-
-----------------------------AKSL--------Y------------------
------------------------------------------------------------
-----------------------------------QKRGSSRHLS---------------
-------------------------NRSTDS-----------------------------
------------------------------------------------------------
------------------------------------------QNSF-AS-CKLTQTFCVS
DFSTSDPTTEFEKFHASIRIPPFDNDLDHPGERQQISSTRERKAARI-------------
-----LGLILGAF------IL--SWL--------PFFIKEL------IVGLSIYTVSSEV
A-----------DFLTWLGYV---------NSLIN----P---LL--Y------TSF---
------------
>5HT1F
------------------------------------------------------------
------------------------------------------------------------
----------MPSKILVS-------------L----------TL---SG-----------
------LALMTT-T--I---N-SLVIAAI-IVT------------R---K------L---
-H--------HP-A--NY-L----IC-SLAVTDFLVAV--LV---M------PFSI----
----------------------------VY-I--V-----------R-ES-WI-------
----------M-----GQV-V---CD----I-W--L---SV-DITC------CT---CSI
LH-----LSAIALDR--------YRAI-TD--A---------VEY--A-RKRTPK---H-
-----AGI--M-----ITI--VWIISVFI-SM-----P-PLF----------------WR
H-------------------------------QGTS----RD--DE-----C-IIK----
----HDH-----------------------------------------------------
------------------------------------------------------------
----------------------------------------IVSTIYSTFGAFYIPL----
-----------------------------------ALILILYY-----------KIYRA-
--------------------------------A----KTLYH------------------
------------------------------------------------------------
-----------------------------------KRQ------A---------------
-----------SRIAKEEVNGQVLLE---SGEKSTKSVSTSYVLEKSLSDPSTDFDKIHS
TVR---------------------------------------------------------
--------------------SLRSEFKHEKSWRRQKISGTRERKAA-TT-L---------
-------GLILG----------------------------------A-------------
-----FVICWLPF------FV-KELV-V------NVCD---------K------CKISEE
M-----------SNF--LAWL------GYLNSLIN----P---LI--Y----TIF-----
------------
>DRD1
------------------------------------------------------------
------------------------------------------------------------
---------------LTA-------------C----------FL---SL-----------
------LILSTL-L--G---N-TLVCAAV-IRF------------R---H------L---
-R--------SKVT--NF-F----VI-SLAVSDLLVAV--LV---M------PWKA----
----------------------------VAEI--------------A-GF----------
----------W-----PFG-S-F-CN----I-W--V---AF-DIMC------ST---ASI
LN-----LCVISVDR--------YWAI-SS--P---------FRY--E-RKMTPK---A-
-----AFI--L-----ISV--AWTLSVLISFI-----PVQLS------------WHKAKP
T---------------------------SPSDGNATSLAETI--DN-----C--------
-----DS---SLSR----------------------------------------------
------------------------------------------------------------
----------------------------------------TY-AISSSVISFYIPV----
-----------------------------------AIMIVTYT-----------RIYRI-
-------------------------------AQKQIRRIAAL------------------
------------------------------------------------------------
----------------------------------ERAAVHAKNCQ---------------
-------------------------TTTGNG-----------------------------
--K---------------------------------------------------------
------------------------PVECSQPESSFKMSFKRETKVL-KT-L---------
-------SVIMG----------------------------------V-------------
-----FVCCWLPF------FI-LNCI-L------PFCG---------SGETQPFCIDSNT
F-----------DVFVWFGWA---------NSSLN----P---II--Y------------
------------
>DRD5
------------------------------------------------------------
------------------------------------------------------------
---------------VTA-------------C----------LL---TL-----------
------LIIWTL-L--G---N-VLVCAAI-VRS------------R---H------L---
-R--------ANMT--NV-F----IV-SLAVSDLFVAL--LV---M------PWKA----
----------------------------VAEV--------------A-GY----------
----------W-----PFG-A-F-CD---------V---WVAFDIM------CS---TAS
ILN----LCVISVDR--------YWAI-SR--P---------FRY--K-RKMTQR---M-
-----ALV--M-----VGL--AWTLSILI-SF-----I-PVQ------------LNWHRD
Q---------------------------AASWGGLDLPNNLA--NWTPWEEDFWEPDVNA
ENC--DS---SLNR----------------------------------------------
------------------------------------------------------------
----------------------------------------TY-AISSSLISFYIPV----
-----------------------------------AIMIVTYT-----------RIYRI-
------------------------------AQV---------------------------
------------------------------------------------------------
-----------------------------------QIRRISSLER---------------
-------------------------AAEHAQ-----------------------------
--S---------------------------------------------------------
------------------------------------------CRSS-AA-CAPDTSLRAS
IKKETKVLKTLS----------------------------------V-------------
-IMGVFVCCWLPF------FILNCMV--------PFCSGHP-----EGPPAGFPCVSETT
F-----------DVFVWFGWA---------NSSLN----P---VI--Y------------
------------
>ADRB3
------------------------------------------------------------
------------------------------------------------------------
-----------WEAALAG-------------A----------LL---AL-----------
------AVLATV-G--G---N-LLVIVAI-AWT------------P---R------L---
-Q--------TM-T--NV-F----VT-SLAAADLVMGL--LV---V------PPAA----
----------------------------TLAL--------------T-GH-WP-------
----------L-----GAT-G---CE----L-W--T---SV-DVLC------VT---ASI
ET-----LCALAVDR--------YLAV-TN--P---------LRY--G-ALVTKR-----
-----CAR-TA-----VVL--VWVVSAAV-SF-----A-PIM------------S-QWWR
V-------------------------------GADA----EA--QR-----CHSNPRCCA
FAS-------NMPY----------------------------------------------
------------------------------------------------------------
-------------------------------------------VLLSSSVSFYLPL----
-----------------------------------LVMLFVYA-----------RVFVV-
-------------------------------AT--------R------------------
------------------------------------------------------------
-----------------------------------QLRLLRGELG---------------
-------------------------RFPPEESPPAPSRSLAPAPVGTCAPPEGVPACGRR
PAR---------------------------------------------------------
------------------------------------LLPLREHRAL-CT-L---------
-------GLIMG----------------------------------T-------------
-----FTLCWLPF------FL-ANVL-R------ALGG-PS-------------LVPGPA
F-----------LALNWLGYA---------NSAFN----P---LI--Y------CR----
------------
>ADRB2
------------------------------------------------------------
------------------------------------------------------------
----------VWVVGM-G-------------I----------VM---SL-----------
------IVLAIV-F--G---N-VLVITAI-AKF------------E---R------L---
-Q--------TV-T--NY-F----IT-SLACADLVMGL--AV---V------PFGA----
----------------------------AH-I--L-----------M-KM-WT-------
----------F-----GNF-W---CE----F-W--T---SI-DVLC------VT---ASI
ET-----LCVIAVDR--------YFAI-TS--P---------FKY--Q-SLLTKN---K-
-----ARV--I-----ILM--VWIVSGLT-SF-----L-PIQ------------M-----
----------------------------HWY-RA----------THQEAINC-----YAN
ETC-CDF---FTNQ----------------------------------------------
------------------------------------------------------------
----------------------------------------AY-AIASSIVSFYVPL----
-----------------------------------VIMVFVYS-----------RVFQE-
-----------------------------------------A------------------
------------------------------------------------------------
-----------------------------------KRQLQKIDKS---------------
-----------------------------EG-----------------------------
--R---------------------------------------------------------
-------------FHVQNLSQVEQDGRTGHGLRRSSKFCLKEHKAL-KT-L---------
-------GIIMG----------------------------------T-------------
-----FTLCWLPF------FI--VNI-V------HVIQ-DN-------------LIRKEV
Y-----------ILLNWIGYV---------NSGFN----P---LI--Y------CR----
------------
>ADRB1
------------------------------------------------------------
------------------------------------------------------------
----------QWTAGM-G-------------L----------LM---AL-----------
------IVLLIV-A--G---N-VLVIVAI-AKT------------P---R------L---
-Q--------TL-T--NL-F----IM-SLASADLVMGL--LV---V------PFGA----
----------------------------TI-V-VW-------------GR-WE-------
----------Y-----GSF-F---CE----L-W--T---SV-DVLC------VT---ASI
ET-----LCVIALDR--------YLAI-TS--P---------FRY--Q-SLLTRA---R-
-----ARG--L-----VCT--VWAISALV-SF-----L-PIL------------M-HWWR
A-------------------------------ES-D----EA--RR-----C-YNDP---
-KC-CDF---VTNR----------------------------------------------
------------------------------------------------------------
----------------------------------------AY-AIASSVVSFYVPL----
-----------------------------------CIMAFVYL-----------RVFRE-
--------------------------------A----QKQVK------------------
------------------------------------------------------------
-----------------------------------KID------S---------------
-------------------------C---ER-----------------------------
--R--------------------------------------------FLGGPARPPSPSP
SPVPAPAPPPGPPRPAAAAATAPLANGRAGKRRPSRLVALREQKAL-KT-L---------
-------GIIMG----------------------------------V-------------
-----FTLCWLPF------FL-ANVV-K------AFHRELV------P---------DRL
F------------VF--FNWL------GYANSAFN----P---II--Y------CR----
------------
>ADA1A
------------------------------------------------------------
------------------------------------------------------------
-----------SKAILLG-------------V----------IL---GG-----------
------LILFGV-L--G---N-ILVILSV-ACH------------R---H------L---
-H--------SV-T--HY-Y----IV-NLAVADLLLTS--TV---L------PFSA----
----------------------------IFEV--L-------------GY-WA-------
----------F-----GRV-F---CN----I-W--A---AV-DVLC------CT---ASI
MG-----LCIISIDR--------YIGV-SY--P---------LRY--P-TIVTQR---R-
-----GLM--A-----LLC--VWALSLVI-SI-----G-PLF--------------G-WR
Q---------------------------PAPEDE------TI---------C-QIN----
----EEP-----------------------------------------------------
------------------------------------------------------------
----------------------------------------GY-VLFSALGSFYLPL----
-----------------------------------AIILVMYC-----------RVYVV-
--------------------------------AKRESRGLKS------------------
------------------------------------------------------------
---------------------GLKTDKSDSEQVTLRIHRKNAPAG---------------
-------------------------G---SG-----------------------------
--M---------------------------------------------------------
-----------------------ASAKTKTHFSVRLLKFSREKKAA-KT-L---------
-------GIVVG----------------------------------C-------------
-----FVLCWLPF----------FLV-M------PIGSFFP-----------DFKPSETV
F-----------KIVFWLGYL---------NSCIN----P---II--Y----PCS-----
------------
>ADA1B
------------------------------------------------------------
------------------------------------------------------------
------------TRAISV-------------G----------LV---LG-----------
------AFILFAIV--G---N-ILVILSV-ACN------------R---H------L---
-R--------TP-T--NY-F----IV-NLAMADLLLSF--TV---L------PFSA----
----------------------------ALEV--L-------------GY-WV-------
----------L-----GRI-F---CD----I-W--A---AV-DVLC------CT---ASI
LS-----LCAISIDR--------YIGV-RY--S---------LQY--P-TLVTRR---K-
-----AIL--A-----LLS--VWVLSTVI-SI-----G-PLLGWKEPAPNDDKECGV-TE
E---------------------------PFY-ALFS----SL--GS--FY-I-PLAVILV
MYCRVYIVAKRTTK----------------------------------------------
------------------------------------------------------------
----------------------------------------NLEAGVMKEMSNSKEL----
-----------------------------------TLRIHSKN-----------FHEDT-
-----------------------------------------L------------------
------------------------------------------------------------
-----------------------------------SST------K---------------
-------------------------A---KG-----------------------------
--H---------------------------------------------------------
--------------------------NPRSSIAVKLFKFSREKKAA-KT-L---------
-------GIVVG----------------------------------M-------------
-----FILCWLPF------FIALPLG-S------LFSTLKP------P---------DAV
F-----------KVVFWLGYF---------NSCLN----P---II--Y----PCS-----
------------
>ADA1D
------------------------------------------------------------
------------------------------------------------------------
------------AQGVGV-------------G----------VF---LA-----------
------AFILMAVA--G---N-LLVILSV-ACN------------R---H------L---
-Q--------TV-T--NY-F----IV-NLAVADLLLSA--TV---L------PFSA----
----------------------------TMEV--L-------------GF-WA-------
----------F-----GRA-F---CD----V-W--A---AV-DVLC------CT---ASI
LS-----LCTISVDR--------YVGV-RH--S---------LKY---PAIMTER---K-
-----AAA--I-----LAL--LWVVALVV-SV-----G-PLL------------G-WKEP
V---------------------------------------PP--DE--RF-C-GIT---E
EA----------------------------------------------------------
------------------------------------------------------------
----------------------------------------GY-AVFSSVCSFYLPM----
-----------------------------------AVIVVMYC-----------RVYVV-
--------------------------------A----RSTTR------------------
------------------------------------------------------------
--SLEAGVKRERGKASEVVLRIHCRGAATGADGAHGMR------S---------------
-------------------------A---KG-----------------------------
--H---------------------------------------------------------
--------------------------TFRSSLSVRLLKFSREKKAA-KT-L---------
-------AIVVG----------------------------------V-------------
-----FVLCWFPF----------FFV-L------PLGSLFP---------------QLKP
S-----------EGV--FKVI---FWLGYFNSCVN----P---LI--Y----PCS-----
------------
>5HT4R
------------------------------------------------------------
------------------------------------------------------------
------------EKVVLL-------------T----------FL---ST-----------
------VILMAI-L--G---N-LLVMVAV-CWD------------R---Q------L---
----------RK-IKTNY-F----IV-SLAFADLLVSV--LV---M------PFGA----
----------------------------IE-L--V-----------Q-DI-WI-------
----------Y-----GEV-F---CL----V-R--T---SL-DVLL------TT---ASI
FH-----LCCISLDR--------YYAICCQ--P---------LVY--R-NKMTPL---R-
-----IAL--M-----LGG--CWVIPTFI-SF-----L-PIM----------------QG
W-------------------------------NNIG----II--DL-----I-EKRKFNQ
NSN-STYCVFMVNK----------------------------------------------
------------------------------------------------------------
----------------------------------------PY-AITCSVVAFYIPF----
-----------------------------------LLMVLAYY-----------RIYVT-
--------------------------------AKEHAHQIQM------------------
------------------------------------------------------------
-----------------------------------LQR------A---------------
-------------------------GASSES-----------------------------
--R---------------------------------------------------------
---------------------------PQSADQHSTHRMRTETKAA-KTLC---------
--------IIMG----------------------------------C-------------
-----FCLCWAP-------FFVTNIV-D------PFIDYTV------P---------GQV
W-----------TAFLWLGYI---------NSGLN----P---FL--Y------AFL---
------------
>HRH2
------------------------------------------------------------
------------------------------------------------------------
--------------ITIT-------------V----------VL---AV-----------
------LILITV-A--G---N-VVVCLAV-GLN------------R---R------L---
-R--------NL-T--NC-F----IV-SLAITDLLLGL--LV---L------PFSA----
----------------------------IYQL--------------S-CK-WS-------
----------F-----GKV-F---CN----I-Y--T---SL-DVML------CT---ASI
LN-----LFMISLDR--------YCAV-MD--P---------LRY--P-VLVTPV---R-
-----VAI--S-----LVL--IWVISITL-SF-----L-SIH------------LGWNSR
N---------------------------ETSKGN-H----TT--SK-----C-KV-----
----------QVNE----------------------------------------------
------------------------------------------------------------
----------------------------------------VY-GLVDGLVTFYLPL----
-----------------------------------LIMCITYY-----------RIFKV-
--------------------------------A----RDQAK------------------
------------------------------------------------------------
-----------------------------------RIN------H---------------
-------------------------I---SS-----------------------------
--W---------------------------------------------------------
-----------------------------------KAATIREHKAT-VT-L---------
-------AAVMG----------------------------------A-------------
-----FIICWFPY------FTAFVYR-G------LRGD-------------------DAI
N-----------EVL--EAIV---LWLGYANSALN----P---IL--Y------------
------------
>GP139
------------------------------------------------------------
------------------------------------------------------------
-----------CGLGFVP-------------V----------VY---YS-----------
-----LLLCLGL-P--A---N-ILTVIIL-SQL-------VARRQK---S----------
----------SY-N--YL-L-------ALAAADILVLF--FI---V----FVDFLL----
----------------------------ED-F--IL----------NMQM-PQ-------
----------V-----PDK-I-----------I--E---VL-EFSS------IH---TSI
WI-----TVPLTIDR--------YIAV-CH--P---------LKY--H-TVSYPA---R-
-----TRK--V-----IVS--VYITCFLT-SI-----P-YYW------------W-PNIW
T---------------------------EDYIST------SV--HH--------------
------------------------------------------------------------
------------------------------------------------------------
----------------------------------------VL-IWIHCFTVYLVPC----
-----------------------------------SIFFILNS-----------IIVYK-
--------------------------------L---------------------------
------------------------------------------------------------
-----------------------------------RRK------S---------------
----------------------NFRL---RG-----------------------------
--Y---------------------------------------------------------
----------------------------------------STGKTT-AI-L---------
-------FTITS----------------------------------I-------------
-----FATLWAPR------II--MIL-Y------HLYG-AP-------------IQNRWL
V-----------HIM--SDIA---NMLALLNTAIN----F---FL--Y------------
------------
>GP151
------------------------------------------------------------
------------------------------------------------------------
-----------DWRTIIP-------------A----------LL---VA-----------
------VCLVGF-V--G---N-LCVIGIL-LHN-------AWKGKP---S------M---
----------IH-S--LI-L-------NLSLADLSLLL--FS---A------PIRA----
----------------------------TA-Y--------------S-KSVWD-------
----------L-----GWF-V---CK----SSD------WF-IHTC------MA---AKS
LT-----IVVVAKVC--------FMYA-SD--P---------AKQ--V-SIHNYT-----
-----IWS--V-----LVA--IWTVASLL-PL-----P-EWF------------F---ST
I---------------------------RHHEGV------EM---------C-----LVD
VPAVAEE---FMS-----------------------------------------------
------------------------------------------------------------
----------------------------------------MF-GKLYPLLAFGLPL----
-----------------------------------FFASFYFW-----------RAYDQ-
-----------------------------------------C------------------
------------------------------------------------------------
-----------------------------------KKR----------------------
-------------------------GTKTQN--------------------------LRN
QIR---------------------------------------------------------
------------------------------------------SKQV-TVML---------
-------LSIAI----------------------------------I-------------
-----SALLWLPE------WVAWLWV-WHLKAAGPAPP-------------------QGF
I-----------ALSQVLMFS---------ISSAN----P---LI--F------------
------------
>GP176
------------------------------------------------------------
----------------------------------------------------GAEAAGVN
RSALGEFGEAQLYRQFTT-------------T----------VQ---VV-----------
------IFIGSL-L--G---N-FMVLWST-CRT---------TVFK---S------V---
----------TN-R--FI-K-------NLACSGICASL--VC---V------PFDI----
----------------------------ILST--SP----------HCCW-WI-------
----------Y-----TML-F---CK----V-V--K---FL-HKVF------CS---VTI
LS-----FPAIALDR--------YYSV-LY--P---------LER----KISDAK-----
-----SRE--L-----VMY--IWAHAVVA-SV-----P-VFA------------V-T---
----------------------------------------NV--AD--IY--------AT
STC-TEVWSNSLGH----------------------------------------------
------------------------------------------------------------
----------------------------------------LVYVLVYNITTVIVPV----
-----------------------------------VVVFLFLI-----------LIRRA-
--------------------------------L----SASQK------------------
----------------KKVIIAALRTPQNTI-----------------------------
-----------------------------------SIP------Y---------------
-------------------------A---SQ-----------------------------
--R---------------------------------------------------------
------------------------------------------EAEL-HATL---------
-------LSMVM----------------------------------V-------------
-----FILCSVPY------AT-LVVY-Q------TVLN-VP----------------DTS
V-----------FLL--LTAV----WLPKVSLLAN----P---VL--F------------
------------
>GPR26
------------------------------------------------------------
------------------------------------------------------------
----------NSWDAGLA-------------G----------LL---VG-----------
------TMGVSL-L--S---NALVLLCLLHSAD------------I---R------R---
-Q--------APAL--FT-L-------NLTCGNLLCTV--VN---M------PLTL----
----------------------------AG----VV----------A-QR-QP-------
----------A-----GDR-L---CR----L-A--A---FL-DTFL------AA---NSM
LS-----MAALSIDR--------WVAV-VF--P---------LSY--R-AKMRLR---D-
-----AAL--M-----VAY--TWLHAL---TF-----P-AAA------------L-ALSW
L---------------------------GFH----Q----LY--AS--CTLC-SRRPDER
LRF---------------------------------------------------------
------------------------------------------------------------
----------------------------------------AVFTGAFHALSFLLSF----
-----------------------------------VVLCCTYL-----------KVLKV-
--------------------------------A---------------------------
------------------------------------------------------------
-----------------------------------RFH------C-------------KR
IDVITMQTLVLLVDLHPSVRERCLEE---QK-----------------------------
--R---------------------------------------------------------
----------------------------------------RRQRAT-KK-I---------
-------STFIG----------------------------------T-------------
-----FLVCFAPY------VI-TRLV-E------LFST---------V----PIGSHWGV
L-----------SKC--LAYS---------KAASD----P---FV--Y------------
------------
>GPR78
------------------------------------------------------------
------------------------------------------------------------
----------GPGEALLA-------------G----------LL---VM-----------
------VLAVAL-L--S---N-ALVLLCC-AYS-------AELRTR---A----------
----------SG-V--LL-V-------NLSLGHLLLAA--LD---M------PFTL----
----------------------------LG-V--M-----------R-GR----------
-----T----P-----SAP-G-A-CQ----V-I--G---FL-DTFL------AS---NAA
LS-----VAALSADQ--------WLAV-GF--P---------LRY--A-GRLRPR---Y-
-----AGL--L-----LGC--AWGQSLAF--------S-GAA------------L-GCSW
L---------------------------GYS-SA--------------FASC-----SLR
LPPEPER---PRFA----------------------------------------------
------------------------------------------------------------
----------------------------------------AF-TATLHAVGFVLPL----
-----------------------------------AVLCLTSL-----------QVHRV-
--------------------------------A----RRHCQ------------------
------------------------------------------------------------
-----------------------------------RMD------T---------------
-VTMKALALLADLHPSVRQRCLIQQK---RR-----------------------------
--R---------------------------------------------------------
------------------------------------------HRAT-RK-I---------
-------GIAIA----------------------------------T-------------
-----FLICFAPY------VM--TRL-A---ELVPFVT-VN------A----QWGILSKC
L-----------TYS---------------KAVAD----P---FT--Y------------
------------
>GPR82
------------------------------------------------------------
------------------------------------------------------------
---------SMISSMALP-------------I----------IY---IL-----------
------LCIVGV-F--G---N-TLSQWIF-LTK-------IGKKTS--------------
----------TH-I--YL-S-------HLVTANLLVCS--AM----------PFMS----
----------------------------IY-F--L-----------K-GF--Q-------
----------W-----EYQSA-Q-CR----VVN------FLGTLSM------HASMFVSL
LI-----LSWIAISR--------YATLMQKDSSQETTSCYEKIFY--GHLLKKFRQPNF-
-----ARK--L-----CIY--IWGVVLGI-II-----PVTVY------------Y---SV
I---------------------------EATEGE-E----SL---------C--YNRQME
LGA-------MISQ----------------------------------------------
------------------------------------------------------------
----------------------------------------I--AGLIGTTFIGFSF----
-----------------------------------LVVLTSYY-----------SFVSH-
--------------------------------L--------R------------------
------------------------------------------------------------
-----------------------------------KIR------T---------------
-------------------------CTSIME-----------------------------
--K---------------------------------------------------------
------------------------------------------DLTY-SS-V---------
-------KRHLL----------------------------------V-------------
-IQILLIVCFLPY-----SIFKPIFY-V------LHQRDNC-------------QQLNYL
I--------ETKNILTCLASA---------RSSTD----P---II--F----LLL-----
------------
>MAS
------------------------------------------------------------
------------------------------------------------------------
-------------HRQIP-------------I----------VH---WV-----------
------IMSISP-V--GFVEN-GILLWFL-CFR------------M---R----------
-R--------NP-FTVYI-T-------HLSIADISLLF-CIFILSI------DYAL----
----------------------------DYEL--------------SSGH----------
----------------YYT-----IV----T----LSVTFL-FGYN-----------TGL
YL-----LTAISVER--------CLSV-LY--P---------IWY----RCHRPK---Y-
-----QSA-LV-----CAL--LWALSCLV-TT--------------------------ME
Y---------------------------VMC----------I--DR-------EEESHSR
NDC-RAV-----------------------------------------------------
------------------------------------------------------------
-------------------------------------------IIFIAILSFLVFT----
-----------------------------------PLMLVSST-----------ILVVK-
-----------------------------------------I------------------
------------------------------------------------------------
-----------------------------------RKN----------------------
-------------------------TWASHS-----------------------------
------------------------------------------------------------
------------------------------------------SKLY-IV-I---------
-------MVTII----------------------------------I-------------
-----FLIFAMPM--RLLYLLYYEYW-S------TFGNLHH------I------------
------------SLL--FSTI---------NSSAN----P---FI--Y------------
------------
>MRGRF
------------------------------------------------------------
------------------------------------------------------------
--------MLPPPAVMNY------------------------IF---LL-----------
------LCLCGL-V--G---N-GLVLWFFGFSI------------K---R----------
----------NP-FSIYF-L-------HLASADVGYLF--------------SKAV----
----------------------------FS-I--L-----------NTGGFLG-------
-----TFADYI-----RSV-----CR----V----L---GL-CMFL-----------TGV
SL-----LPAVSAER--------CASV-IF--P---------AWY--W-RRRPKR---L-
-----SAV--V-----CAL--LWVLSLLV-TC-----L-HNY------------------
-----------------------------FC-----------------VF---LGRGAPG
AAC-------RHMD----------------------------------------------
------------------------------------------------------------
-------------------------------------------IFLGILLFLLCCP----
-----------------------------------LMVLPCLA-----------LILHV-
------------------------------------------------------------
------------------------------------------------------------
-----------------------------------ECR------A---------------
-----------------------------RR-----------------------------
--R---------------------------------------------------------
------------------------------------------QRSA-KL-N---------
-------HVILA----------------------------------M-------------
-----VSVFLVSSIYLGIDWF--LFW--------VFQIPAP------F---------PEY
V-----------TDL--CICI---------NSSAK----P---IV--Y------------
------------
>MAS1L
------------------------------------------------------------
------------------------------------------------------------
---MQMSMAVGQQALPLN-------------I----------IAPKAVL-----------
------VSLCGVLL------N-GTVFWLL-CCG------------A---T----------
----------NPYMV-YI-L-------HLVAADVIYLC-CSA---V------GFLQ----
----------------------------VT-L----------------------------
----------L-----TYH-G---VV----F----FIPDFL-AILS------PFSFEVCL
CL-----LVAISTER--------CVCV-LF--P---------IWY----RCHRPK---Y-
-----TSN-VV-----CTL--IWGLPFCI-NI-----V-KSL------------F-L---
----------------------------TYW-------------KH--VKAC---VIFLK
LSG---------------------------------------------------------
------------------------------------------------------------
----------------------------------------LF-HAILSLVMCVSSL----
-----------------------------------TLLIR--------------FLCCS-
------------------------------------------------------------
------------------------------------------------------------
-----------------------------------QQQ----------------------
-----------------------------KA-----------------------------
------------------------------------------------------------
------------------------------------------TRVY----A---------
-------VVQIS----------------------------------A-------------
----PMFLLWALP----------LSV-A------PLITDFK------M------FVTTSY
L-----------ISL--FLII---------NSSAN----P---II--Y------------
------------
>MRGRD
------------------------------------------------------------
------------------------------------------------------------
----------HTAYLVLS-------------S----------LA---MF-----------
------TCLCGM-A--G---N-SMVIWLL-GFR------------M---H----------
-R--------NP-FCIYI-L-------NLAAADLLFLF--SM---A------STLS----
----------------------------LE-TQPL-----------VNTT-DK-------
----------V-----HEL-----------MKR--L---MY-FAYT-----------VGL
SL-----LTAISTQR--------CLSV-LF--P---------IWF----KCHRPR-----
-----HLS-------------AWVCGLLW-TL-------CLL------------M---NG
L-------------------------------------------TS--SF-CSKFLKFNE
DRC-------FRVD----------------------------------------------
------------------------------------------------------------
-------------------------------------------MVQAALIMGVLTP----
-----------------------------------VMTLSSLT-----------LFVWV-
------------------------------------------------------------
------------------------------------------------------------
-----------------------------------RRS------S---------------
-------------------------QQWRRQ-----------------------------
--P---------------------------------------------------------
------------------------------------------TRLF-VV-V---------
-------LASVL----------------------------------V-------------
-----FLICSLPL--SIYWFV--LYW-L------SLPPEMQ----------------VLC
F-----------SLSRLSSSV---------SSSAN----P---VI--Y------------
------------
>MRGX2
------------------------------------------------------------
------------------------------------------------------------
------GKET-----LIP-------------V----------FL---IL-----------
-----FIALVGL-V--G---N-GFVLWLL-GFR---------M--R---R--N---A---
----------FS-V--YV-L-------SLAGADFLFLC-FQI---I------NCLV----
-------------------------------Y--L-----------S-------------
----------------NFF-----CS----I-S-INFPSFF-TTVM------TCAYLAGL
SM-----LSTVSTER--------CLSV-LW--P---------IWY--R-CRRPRH---L-
-----SAV--V-----CVL--LWALSLLL-SI-----L-EGK------------F---CG
F---------------------------LFSDGD-S--------GW-----C-QTFDFIT
AAW---------------------------------------------------------
------------------------------------------------------------
-------------------------------------------LIFLFMVLCGSSL----
-----------------------------------ALLV---------------RILCG-
-------------------------------SR---------------------------
------------------------------------------------------------
-----------------------------------GLP----------------------
------------------------------------------------------------
--L---------------------------------------------------------
------------------------------------------TRLY-LT-I---------
-------LLTVL----------------------------------V-------------
-----FLLCGLPF---GIQWFLILWI-W------KDSDVLF-------------CHIHPV
------------SVV--LSSL---------NSSAN----P---II--Y------------
------------
>MRGX4
------------------------------------------------------------
------------------------------------------------------------
------YNQT-----LSF-------------T----------VL---TC-----------
-----IISLVGL-T--G---N-AVVLWLL-GYR---------M--R---R--N---A---
----------VS-I--YI-L-------NLAAADFLFLS--FQIIRL------PLRL----
----------------------------IN-I--------------S-------------
----------------HLI-R-K-IL----V-S--V---MT-FPYF-----------TGL
SM-----LSAISTER--------CLSV-LW--P---------IWY--R-CRRPTH---L-
-----SAV--V-----CVL--LWGLSLLF-SM-----L-EWR------------F---CD
F---------------------------LFS-GA----------DS--SW-C-ETSDFIP
VAW---------------------------------------------------------
------------------------------------------------------------
-------------------------------------------LIFLCVVLCVSSL----
-----------------------------------VLLV---------------RILCG-
-------------------------------SR---------------------------
------------------------------------------------------------
-----------------------------------KMP----------------------
------------------------------------------------------------
--L---------------------------------------------------------
------------------------------------------TRLY-VT-I---------
-------LLTVL----------------------------------V-------------
-----FLLCGLPF--GILGAL--IYR-M------HLNL-------------------EVL
Y-----------CHV--YLVC---MSLSSLNSSAN----P---II--Y------------
------------
>MRGX1
------------------------------------------------------------
------------------------------------------------------------
------YKQT-----LSL-------------T----------VL---TC-----------
-----IVSLVGL-T--G---N-AVVLWLL-GCR---------M--R---R--N---A---
----------FS-I--YI-L-------NLAAADFLFLS--------------GRLI----
----------------------------YS-LLSF-------------------------
----------I-----SIP-H---TI----S-K-ILYPVMM-FSYF-----------AGL
SF-----LSAVSTER--------CLSV-LW--P---------IWY--R-CHRPTH---L-
-----SAV--V-----CVL--LWALSLLR-SI-----L-EWM------------L---CG
F---------------------------LFS-GA----------DS--AW-C-QTSDFIT
VAW---------------------------------------------------------
------------------------------------------------------------
-------------------------------------------LIFLCVVLCGSSL----
-----------------------------------VLLI---------------RILCG-
-------------------------------SR---------------------------
------------------------------------------------------------
-----------------------------------KIP----------------------
------------------------------------------------------------
--L---------------------------------------------------------
------------------------------------------TRLY-VT-I---------
-------LLTVL----------------------------------V-------------
-----FLLCGLPF---GIQFF--LFL-W------IHVDREV------L------FCHVHL
V-----------SIF--LSAL---------NSSAN----P---II--Y------------
------------
>MRGX3
------------------------------------------------------------
------------------------------------------------------------
------YKQT-----LSF-------------T----------GL---TC-----------
-----IVSLVAL-T--G---N-AVVLWLL-GCR---------M--R---R--N---A---
----------VS-I--YI-L-------NLVAADFLFLSGHII---CS-----PLRL----
----------------------------IN-I----------------RH--P-------
----------I-----SKILS-P-VM----TFP------YF----------------IGL
SM-----LSAISTER--------CLSI-LW--P---------IWY----HCRRPR-----
-----YLSSVM-----CVL--LWALSLLR-SI-----L-EWM------------F---CD
F---------------------------LFS-GA----------NS--VW-C-ETSDFIT
IAW---------------------------------------------------------
------------------------------------------------------------
-------------------------------------------LVFLCVVLCGSSL----
-----------------------------------VLLV---------------RILCG-
--------------------------------S--------R------------------
------------------------------------------------------------
-----------------------------------KMP----------------------
------------------------------------------------------------
--L---------------------------------------------------------
------------------------------------------TRLY-VT-I---------
-------LLTVL----------------------------------V-------------
-----FLLCGLPF-GIQWALFSRIHL--------DWKVLFC------H---------VHL
V-----------SIF--LSAL---------NSSAN----P---II--Y------------
------------
>MRGRG
------------------------------------------------------------
------------------------------------------------------------
---------------VVF-------------Y----------LT---LI-----------
------VGLGGP-V--G---N-GLVLWNLGFRI------------K---K----------
----------GP-FSIYL-L-------HLAAADFLFLS--CR------------------
----------------------------VG-F--------------SVAQ-AA-------
----------L---------G---AQ------D-TL---YFVLTFL-----WFA---VGL
WL-----LAAFSVER--------CLSD-LF--P---------ACY----QGCRPR---H-
-----ASA-VL-----CAL--VWTPTLPAVPL-----P-ANA------------CGL-LR
N---------------------------SAC----P----LV---------C-PRYHVAS
VTW---------------------------------------------------------
------------------------------------------------------------
----------------------------------------FL-VLARVAWTAGVVL----
-----------------------------------FVWVTCCS-----------------
------------------------------------------------------------
------------------------------------------------------------
-----------------------------------TRP----------------------
------------------------------------------------------------
--R---------------------------------------------------------
------------------------------------------PRLY-GI-V---------
-------LGALL----------------------------------L-------------
-----LFFCGLPS----------VFY-W------SLQP-LL----------------NFL
L-----------PVFSPLATL---------LACVNSSSKP---LI--Y------------
------------
>MRGRE
------------------------------------------------------------
------------------------------------------------------------
---------------FNL-------------I----------ILSLTEG-----------
------LGLGGL-L--G---N-GAVLWLL-SSN------------V---Y----------
-R--------NP-FAIYL-L-------DVACADLIFLG--CH---M------VAIV----
----------------------------PD-L--L-----------Q-GR----------
----------L-----DFP-G-F-VQ----T-S--LATLRF-FCYI-----------VGL
SL-----LAAVSVEQ--------CLAA-LF--P---------AWY----SCRRPRHLTT-
-----C----V-----CAL--TWALCLLL----------HLL------------L-S---
----------------------------GAC-------------TQ--FF-----GEPSR
HLC---------------------------------------------------------
------------------------------------------------------------
----------------------------------------RTLWLVAAVLLALLCC----
-----------------------------------TMCGASLM-----------LLLRV-
-----------------------------------------E------------------
------------------------------------------------------------
-----------------------------------RGP------Q---------------
-----------------------------RP-----------------------------
--P---------------------------------------------------------
------------------------------------------PRGF-PG-----------
-------LILLT----------------------------------V-------------
-----LLFLFCGL------PFGIYWL-S------RNLLWYI------P------------
------------HYFYHFSFL---------MAAVHCAAKP---VV--Y------------
------------
>GP171
------------------------------------------------------------
------------------------------------------------------------
----------KDLEPFTY------------------------FF---YL-----------
------VFLVGI-I--G---S-CFATWAFIQKN------------T---N----------
-H--------RC-VSIYL-I-------NLLTADFLLTL---A---L------PVKI----
----------------------------VV-D--LG----------V-AP-WK-------
----------L-----KIF-H---CQ----V-T--A---CL-IYIN------MY---LSI
IF-----LAFVSIDR--------CLQL-TH--S---------CKI--Y-RIQEPG---F-
-----AKM--I-----STV--VWLMVLLI-MV-----P--NM------------M-I---
----------------------------PIK-DI-K----EK--SN--VG-C--------
MEF-KKEFGRNWH-----------------------------------------------
------------------------------------------------------------
----------------------------------------LL-TNFICVAIFLNFS----
-----------------------------------AIILISNC-----------LVIRQ-
--------------------------------L--------Y------------------
----------------R-------------------------------------------
-----------------------------------NKD------N---------------
-------------------------E---NY-----------------------------
--P---------------------------------------------------------
----------------------------------------NVKKAL-IN-I---------
-------LLVTT----------------------------------G-------------
-----YIICFVPY------HI-VRIP-YT-----LSQT-EV------I----TDCSTRIS
L-----------FKA--KEAT---LLLAVSNLCFD----P---IL--Y------YHL---
------------
>GPR34
------------------------------------------------------------
------------------------------------------------------------
----EKLLST-----VLT-------------T----------SY---SV-----------
------IFIVGL-V--G---N-IIALYVF-LGI------------H-RKR--N---S---
----------IQ-I--YL-L-------NVAIADLLLIF--CL----------PFRI----
----------------------------MYHI--------------N-QNKWT-------
----------L-----GVI-L---CK----V-VGTL---FY-MNMY-----------ISI
IL-----LGFISLDR--------YIKI-NR--S---------IQQ--RKAITTKQ-----
-----SIY--V-----CCI--VWMLALGG-FL-----T-MII------------L-----
----------------------------TLKKGG-H--------NS--TM-CFHYRDKHN
AKG-EAI-----------------------------------------------------
------------------------------------------------------------
-------------------------------------------FNFILVVMFWLIF----
-----------------------------------LLIILSYI-----------KIGKN-
--------------------------------L--------L------------------
------------------------------------------------------------
-----------------------------------RISKRRSKFP---------------
-------------------------N---SG-----------------------------
--K---------------------------------------------------------
------------------------------------------YATTARN-S---------
-------FIVLI----------------------------------I-------------
-----FTICFVPY-----HAFRFIYI-S------SQLNVSS-------------CYWKEI
V-------HKTNEIMLVLSSF---------NSCLD----P---VM--Y----FLM-----
------------
>P2Y12
------------------------------------------------------------
------------------------------------------------------------
----------YKITQVLF------------PL----------LY---TV-----------
------LFFVGL-I--T---N-GLAMRIFFQIR------------S---K----------
----------SN-FIIFL-K-------NTVISDLLMIL--TF----------PFKI----
----------------------------LS-DAKL-----------GTGP-LR-------
----------------TFV-----CQ----V-TSVI---FY-FTMY-----------ISI
SF-----LGLITIDR--------YQKT-TR--P---------FKTSNPKNLLGAK---I-
----------L-----SVV--IWAFMFLL-SL-----P-NMI------------L-T-NR
Q---------------------------PRD----K----NV--KK-----CSFLKSEFG
LVW-HEI-----------------------------------------------------
------------------------------------------------------------
-------------------------------------------VNYICQVIFWINF----
-----------------------------------LIVIVCYT-----------LITKE-
--------------------------------L--------Y------------------
------------------------------------------------------------
-----------------------------------RSY------V---------------
-------------------------RTRGVG-----------------------------
--K---------------------------------------------------------
----------------------------------------VPRKKV-NVKV---------
-------FIIIA----------------------------------V-------------
-----FFICFVPF------HF--ARI--------PYTLSQT------RDVFDCTAE-NTL
F------YVKESTLW--LTSL---------NACLD----P---FIYFF------L-----
------------
>P2Y13
------------------------------------------------------------
------------------------------------------------------------
----TRIVQL-----VFP-------------A----------LY---TV-----------
------VFLTGI-L--L---N-TLALWVF-VHI------------P-SSS------T---
-F--------I--I--YL-K-------NTLVADLIMTL--ML----------PFKI----
----------------------------LS-DSHL-----------APWQ-LR-------
----------------AFV-----CR----F-SSVI---FY-ETMY-----------VGI
VL-----LGLIAFDR--------FLKI-IR--P---------LRN--I-FLKKPV---F-
-----AKT--V-----SIF--IWFFLFFI-SL-----P-NTI------------L-SNKE
A-------------------------------TP-S----SV--KK-----CASLKGPLG
LKW-HQM-----------------------------------------------------
------------------------------------------------------------
-------------------------------------------VNNICQFIFWTVF----
-----------------------------------ILMLVFYV-----------VIAKK-
--------------------------------V--------Y------------------
------------------------------------------------------------
-----------------------------------DSY------R---------------
-------------------------KSKSKD-----------------------------
--R---------------------------------------------------------
----------------------------------------KNNKKL-EGKV---------
-------FVVVA----------------------------------V-------------
-----FFVCFAPF------HF--ARV--------PYTHSQT------NNKTDCRLQNQLF
I-------AKETTLF--LAAT---------NICMD----P---LIYIF------L-----
------------
>GPR87
------------------------------------------------------------
------------------------------------------------------------
---------NEFDTIVLP-------------V----------LY---LI-----------
------IFVASI-L--L---N-GLAVWIFFHIR------------N---K----------
----------TS-FIFYL-K-------NIVVADLIMTL--TF----------PFRI----
----------------------------VHDA--------------GFGP-WY-------
----------F-----KFI-L---CR----YTS-VL---FY-ANMY-----------TSI
VF-----LGLISIDR--------YLKV-VK--P---------FGD--S-RMYSIT---F-
-----TKV--L-----SVC--VWVIMAVL-SL-----P-NII------------L-----
----------------------------TNG-QPTE--------DN--IHDCSKLKSPLG
VKW-HTA-----------------------------------------------------
------------------------------------------------------------
-------------------------------------------VTYVNSCLFVAVL----
-----------------------------------VILIGCYI-----------AISRY-
--------------------------------I--------H------------------
------------------------------------------------------------
-----------------------------------KSSRQFISQS---------------
-------------------------S----------------------------------
--R---------------------------------------------------------
------------------------------------------KRKHNQS-I---------
-------RVVVA----------------------------------V-------------
-----FFTCFLPY------HL--CRI--------PFTFSHL----------------DRL
L------DESAQKIL--YYCKEITLFLSACNVCLD----P---II--Y----FFM-----
------------
>P2Y14
------------------------------------------------------------
------------------------------------------------------------
---------LLITQQIIP-------------V----------LY---CM-----------
------VFIAGI-L--L---N-GVSGWIFFYVP------------S---S----------
----------KS-FIIYL-K-------NIVIADFVMSL--TF---P------FKIL----
----------------------------GD-S-GL-------------GP-WQ-------
----------L-----NVF-V---CR----V-S--A---VL-FYVN------MY---VSI
VF-----FGLISFDR--------YYKI-VK--P---------LWT--S-FIQSVS---Y-
-----SKL--L-----SVI--VWMLMLLL-AV-----P-NII------------L-TNQS
V----------------------------------R----EV--TQ--IK-CIELKSELG
RKW-HKA-----------------------------------------------------
------------------------------------------------------------
-------------------------------------------SNYIFVAIFWIVF----
-----------------------------------LLLIVFYT-----------AITKK-
--------------------------------I--------F------------------
------------------------------------------------------------
-----------------------------------KSH------L---------------
-------------------------K---SS-----------------------------
--R---------------------------------------------------------
------------------------------------NSTSVKKKSS-RN-I---------
-------FSIVF----------------------------------V-------------
-----FFVCFVPY-----HIARIPYT-K------SQTEAHY------S------CQSKEI
L-----------RYMKEFTLL-----LSAANVCLD----P---II--Y----FFL-----
------------
>P2Y11
------------------------------------------------------------
------------------------------------------------------------
------DKLSGFQGDFLW-------------P----------IL---VV-----------
------EFLVAV-A--S---N-GLALYRFSIRK------------Q---R------P---
-W--------HP-AVVFS-V-------QLAVSDLLCAL--TL----------PPLA----
----------------------------AYLY--------------PPKH-WR-------
----------Y-----GEA-A---CR----LER--F---LFTCNLL-----------GSV
IF-----ITCISLNR--------YLGI-VH--P---------FFA--R-SHLRPK---H-
-----AWA--V-----SAA--GWVLAALL-AM-----P-TLS------------F-SHLK
R---------------------------PQQ-GAGN---------------CSVARPEAC
IKCLGTADHGLAAY----------------------------------------------
------------------------------------------------------------
----------------------------------------RAYSLVLAGLGCGLPL----
-----------------------------------LLTLAAYG-----------ALGRA-
--------------------------------V--------L------------------
------------------------------------------------------------
-----------------------------------RSP----------------------
-------------------------GMTVAE-----------------------------
--K---------------------------------------------------------
------------------------------------------LRVA-AL-V---------
-------ASGVA----------------------------------L-------------
-----YASSYVPY--HIMRVLNVDAR-RRWSTRCPSFADIA------Q------ATAALE
L-----------GPYVGYQVM---RGLMPLAFCVH----P---LL--Y----MAA-----
------------
>GPR39
------------------------------------------------------------
------------------------------------------------------------
EFEVATWIKI-----TLI-------------L----------VY---LI-----------
------IFVMGL-L--G---N-SATIRVT-QVL------------Q-KKG--YLQKE---
----------VT-D--HM-V-------SLACSDILVFL--IG---M------PMEF----
----------------------------YSII--W-------------NPLTT-------
----------S-----SYTLS---CK----L-H--T---FL-FEAC------SY---ATL
LH-----VLTLSFER--------YIAI-CH--P---------FRY----KAVSGP-----
-----CQVKLL-----IGF--VWVTSALV-AL-------PLL------------FAMGTE
Y---------------------------PLVNVP----------SHRGLT-C-NRSSTRH
HEQ-PETSNMSICTNLSSR-----------------------------------------
------------------------------------------------------------
----------------------------------------WT-VFQSSIFGAFVVY----
-----------------------------------LVVLLSVA-----------FMCWN-
-----------------------------MMQVLMKSQKGSL------------------
------------------------------------------------------------
-------------------------------AGGTRPPQLRKSES---------------
-------------------------EESRTA-----------------------------
--R---------------------------------------------------------
------------------------------------------RQTI----I---------
-------FLRLI----------------------------------V-------------
---VTLAVCWMPN-----QIRRIMAAAK------PKHD-WT----------------RSY
F-----------RAY--MILLPFSETFFYLSSVIN----P---LL--Y------------
------------
>NMUR1
------------------------------------------------------------
------------------------------------------------------------
----------TELFMPIC-------------A----------TY---LL-----------
------IFVVGA-V--G---N-GLTCLVI-LRH------------K---A------M---
-R--------TP-TNYYL-F-------SLAVSDLLVLL--VG---L------PLEL----
----------------------------YE-M--W-------------HN----------
----------Y-----PFLLGVGGCY----FRT--L---LFEMVCL-----------ASV
LN-----VTALSVER--------YVAV-VH--P---------LQA--R-SMVTRA---H-
-----VRR--V-----LGA--VWGLAMLC-SL-----P-NTS------------LHGIRQ
LH--------------------------VPCRGP------VP--DS--AV-C-----MLV
RPR-------ALYN----------------------------------------------
------------------------------------------------------------
----------------------------------------MV-VQTTALLFFCLPM----
-----------------------------------AIMSVLYL-----------LIGLR-
-----------------------------------------L------------------
------------------------------------------------------------
-----------------------------------RRERLLLMQE---------------
-------------------------A---KG-----------------------------
--R---------------------------------------------------------
--------------------------------------GSAAARSR-YT-CRLQQHDRGR
RQVTKMLFVLVV----------------------------------V-------------
-----FGICWAPF------HADRVMW--------SVVSQWT------DGLHLAFQHVHVI
S-----------GIF--FYL----------GSAAN----P---VL--Y--SLMSS-----
------------
>NMUR2
------------------------------------------------------------
------------------------------------------------------------
----------SHFFLPVS-------------V----------VY---VP-----------
------IFVVGV-I--G---N-VLVCLVI-LQH------------Q---A------M---
-K--------TP-TNYYL-F-------SLAVSDLLVLL--LG---M------PLEV----
----------------------------YE-M-W------------RNYP-FL-------
----------F-----GPV-G---CY----F-K--T---AL-FETV------CF---ASI
LS-----ITTVSVER--------YVAI-LH--P---------FRA--K-LQSTRR---R-
-----ALR--I-----LGI--VWGFSVLF-SL-----P-NTS------------I-HGIK
F---------------------------HYFPNG-S----LV--PG--SATC-TVIKPM-
----------WIYN----------------------------------------------
------------------------------------------------------------
----------------------------------------FI-IQVTSFLFYLLPM----
-----------------------------------TVISVLYY-----------LMALR-
-----------------------------------------L------------------
------------------------------------------------------------
-------------------------------KKDKSLE------A---------------
-------------------------D---EG-----------------------------
--N---------------------------------------------------------
-----------------------------------ANIQRPCRKSV-NKML---------
-------FVLVL----------------------------------V-------------
-----FAICWAPF--HIDRLF-FSFV-EEWSESLAAVFNLV----------------HVV
S-----------GVF--FYL----------SSAVN----P---II--Y--NLLSR-----
------------
>GHSR
------------------------------------------------------------
------------------------------------------------------------
-----APLLA-----GVT-------------A----------TC---VA-----------
------LFVVGI-A--G---N-LLTMLVV-SRF------------R-ELR--T---T---
----------TN-L--YL-S-------SMAFSDLL-IF--LC---M------PLDL----
----------------------------VR-L-WQ-----------Y-RP-WN-------
----------F-----GDL-L---CK----L-F--Q---FV-SESC------TY---ATV
LT-----ITALSVER--------YFAI-CF--P---------LRA--K-VVVTKG---R-
-----VKL--V-----IFV--IWAVAFCS-AG-----P--IF------------V-L-VG
V-------EHE----NG---------------TD-P----WD--TN---E-C--------
RPT-EFAVRSGLLT----------------------------------------------
------------------------------------------------------------
----------------------------------------VM-VWVSSIF-FFLPV----
-----------------------------------FCLTVLYS-----------LIGRK-
--------------------------------L--------W------------------
-----------------------------------------------RRRR---------
----------GDAVVGA---------------------------S---------------
-------------------------L---RD-----------------------------
--Q---------------------------------------------------------
----------------------------------------NHKQTV-KM-L---------
-------AVVVF----------------------------------A-------------
-----FILCWLPF------HV-GRYL-FSKSF-EPGSLEIA----------------Q-I
S-----------QYC--NLVS---FVLFYLSAAIN----P---IL--Y--NIMSK-----
------------
>MTLR
------------------------------------------------------------
------------------------------------------------------------
-----LGALV-----PVT-------------A----------VC---LC-----------
------LFVVGV-S--G---N-VVTVMLI-GRY------------R-DMR--T---T---
----------TN-L--YL-G-------SMAVSDLLILL--GL----------PFDL----
----------------------------YR-L-W------------RSRP-WV-------
----------F-----GPL-L---CR----L-S--L---YV-GEGC------TY---ATL
LH-----MTALSVER--------YLAI-CR--P---------LRA--R-VLVTRR---R-
-----VRA--L-----IAV--LWAVALLS-AG-----P-FLF------------L-VGVE
QDPGISVVPGLNGTARIASSPLASSPPLWLSRAPPPSPPSGP--ET-----A-EAAALFS
RECRPSP--AQLGA----------------------------------------------
------------------------------------------------------------
----------------------------------------LRVMLWVTTAYFFLPF----
-----------------------------------LCLSILYG-----------LIGRE-
--------------------------------L--------W------------------
------------------------------------------------------------
-----------------------------SSRRPLRGP------A---------------
-------------------------A---SG-----------------------------
--R---------------------------------------------------------
--------------------------------------ERGHRQTV-RV-L---------
-------LVVVL----------------------------------A-------------
-----FIICWLPF--HVGRI---IYI-NTEDS-RMMYFSQY----------------FNI
V-----------ALQ--LFYL---------SASIN----P---IL--Y--NLISK-----
------------
>NTR2
------------------------------------------------------------
------------------------------------------------------------
-----LWAKV-----LFT-------------A----------LY---AL-----------
------IWALGA-A--G---N-ALSAHVV-LKA------------R-AGR--A--GR---
----------LR-H--HV-L-------SLALAGLLLLL--VG---V------PVEL----
----------------------------YS-FVWF-------------HYPWV-------
----------F-----GDL-G---CR------G--Y---YFVHELC------AY---ATV
LS-----VAGLSAER--------CLAV-CQ--P---------LRA--R-SLLTPR---R-
-----TRW--L-----VAL--SWAASLGL-AL-----PMAVI------------M-----
--------------------------------GQKH----EL--ET-----ADGEPEPAS
RVC-TVLVSRTALQ----------------------------------------------
------------------------------------------------------------
----------------------------------------VF-IQVNVLVSFVLPL----
-----------------------------ALTAFLNGVTVSHL-----------LALCS-
------------------------------------------------------------
------------------------------------------------------------
-----------------------------------QVPSTSTPGS---------------
---STPSRLELLSEEGLLSFIVWKKTFIQGG-----------------------------
--Q---------------------------------------------------------
---------------------------VSLVRHKDVRRIRSLQRSV-QV-L---------
-------RAIVV----------------------------------M-------------
-----YVICWLPY-HARRLMY--CYV--------PDDA-WT----------------DPL
Y-----------NFYHYFYMV--TNTLFYVSSAVT----P---LL--Y--NAVSS-----
------------
>NTR1
------------------------------------------------------------
------------------------------------------------------------
----------IYSKVLVT-------------A----------VY---LA-----------
------LFVVGT-V--G---N-TVTAFTL-ARK------------KSLQS------L---
-Q--------ST-VHYHL-G-------SLALSDLLTLL--LA---M------PVEL----
----------------------------YN-FIW------------VHHP-WA-------
----------F-----GDA-G---CR------G--Y---YFLRDAC------TY---ATA
LN-----VASLSVER--------YLAI-CH--P---------FKA--K-TLMSRS---R-
-----TKK--F-----ISA--IWLASALL-AV-----P----------------M-L-FT
M-------------------------------GE------QN--RS-----A-DGQHAGG
LVC-TPTIHTATVK----------------------------------------------
------------------------------------------------------------
----------------------------------------VV-IQVNTFMSFIFPM----
-----------------------------------VVISVLNT-----------IIANK-
-----------------------------------------L------------------
------------------------------------------------------------
------------------------TVMVRQAAEQGQVC------T---------------
-------------------------V---GG-----------------------------
--E---------------------------------------------------------
------------------------------------------HSTF-SM-AIEPGRVQAL
RHGVRVLRAVVI----------------------------------A-------------
-----FVVCWLPY--HVRRLM-FCYI-S-----DEQWTPFL----------------YDF
Y-----------HYF--YMVT---NALFYVSSTIN----P---IL--YNLVSA-------
------------
>TRFR
------------------------------------------------------------
------------------------------------------------------------
---------------VVT-------------I----------LL--VLI-----------
------ICGLGI-V--G---N-IMVVLVV-MRT------------K---H------M---
-R--------TP-TNCYL-V-------SLAVADLMVLV-AAG---L------PNIT----
----------------------------DSIY----------------GS-WV-------
----------Y-----GYV-G---CL----CIT------YLQYLGI------NA---SSC
S------ITAFTIER--------YIAI-CH--P---------IKA--QFLCTFSR-----
-----AKK--I-----IIF--VWAFTSLY-CM-----L-WFF------------L---LD
L---------------------------------------NI---------S-TYKDAIV
ISCGYKISRNYYSP----------------------------------------------
------------------------------------------------------------
----------------------------------------IY--LMDFGVFYVVPM----
-----------------------------------ILATVLYG-----------FIARI-
--------------------------------L--------F------------------
------------------------------------------------------------
---------------------------------LNPIP------S---------------
-------------------------DPKENS-----------------------------
--K---------------------------------------------------------
------------------------TWKNDSTHQNTNLNVNTSNRCFNST-V------SSR
KQVTKMLAVVVI----------------------------------L-------------
-----FALLWMPY--RTLVVVNSFLS-S------PFQE-------------------NWF
L-----------LFCRICIYL---------NSAIN----P---VI--Y------N-----
------------
>GPR84
------------------------------------------------------------
------------------------------------------------------------
---------------VSW-------------G----------VV----------------
------VAVTGT-V--G---N-VLTLLAL-AIQ------------P---K------L---
-R--------TR-FNLLI-A-------NLTLADLLYCT--LL---Q------PFSV----
----------------------------DT-Y--LH----------L--H-WR-------
----------T-----GAT-F---CR----V-F--G---LL-LFAS------NS---VSI
LT-----LCLIALGR--------YLLI-AH--P---------KLF--P-QVFSAK---G-
-----IVL--A-----LVS--TWVVGVAS-FA-----P-LWP------------I-Y-IL
V----------------------------------------P--VV--CT-C--SFDRIR
GR----------------------------------------------------------
------------------------------------------------------------
----------------------------------------PY-TTILMGIYFVLGL----
-----------------------------------SSVGIFYC-----------LIHRQ-
--------------------------------V--------K------------------
----------------R-AAQALDQYKLRQASIHSNHVARTDEAMPGRFQELDSRLASGG
PSEGISSEPVSAATTQTLEGDSSEVGDQINSKRAKQMA------E---------------
-------------------------K---SPPEASAKAQPIKGARRAPDSS---------
--S---------------------------------------------------------
----------------------------------------EFGKVT-RM-C---------
-------FAVFL----------------------------------C-------------
-----FALSYIPF------LL-LNIL-DA---------------------------RVQA
P-----------RVV--HMLA---ANLTWLNGCIN----P---VL--Y------------
------------
>QRFPR
------------------------------------------------------------
--------------------------------------------ALNITPEQFSRLLRDH
NLTREQFIALYRLRPLVYTPELPGRAKLAL-V----------LT---GV-----------
-----LIFALAL-F--G---N-ALVFYVV-TRS------------K-AMR--T---V---
----------TN-I--FI-C-------SLALSDLLITF--FC---I------PVTM----
----------------------------LQ-N--IS----------D--N-WL-------
----------G-----GAF-I---CK----M-V--P---FV-QSTA------VV---TEI
LT-----MTCIAVER--------HQGL-VH--P---------FKM--KWQYTNRR-----
-----AFT--M-----LGV--VWLVAVIV-GS-----P--MW------------H-V-QQ
L--------------EI-----------KYD-FL-Y----EK--EH--IC-C---LEEWT
SP--------VHQK----------------------------------------------
------------------------------------------------------------
----------------------------------------IY-TTFILVILFLLPL----
-----------------------------------MVMLILYS-----------KIGYE-
--------------------------------L--------W------------------
----------------I-KK----------------------------------------
-------------------RVGDGSVLRTIHGKEMSKI----------------------
------------------------------A-----------------------------
--R---------------------------------------------------------
----------------------------------------KKKRAV-IM-M---------
-------VTVVA----------------------------------L-------------
-----FAVCWAPF------HV-VHM---------MIEY-SN------F----EKEYDDVT
I-----------KMI--FAIV---QIIGFSNSICN----P---IV--Y------------
------------
>NPY5R
------------------------------------------------------------
------------------------------------------------------------
--------------IGLY------------------------TF----------------
------VSLLGF-M--G---N-LLILMAL-MKK------------R---N------Q---
-K--------TT-VNFLI-G-------NLAFSDILVVL--FC---S------PFTL----
----------------------------TS-V--LL----------D--Q-WM-------
----------F-----GKV-M---CH----I-M--P---FL-QCVS------VL---VST
LI-----LISIAIVR--------YHMI-KH--P---------ISN----NLTANH-----
-----GYF--L-----IAT--VWTLGFAI-CS-----P--LP------------V-F-HS
L-------VEL----QE-----------TFG-SA-L----LS--SR--YL-C---VESWP
SD--------SYRI----------------------------------------------
------------------------------------------------------------
----------------------------------------AF-TISLLLVQYILPL----
-----------------------------------VCLTVSHT-----------SVCRS-
--------------------------------I----SCGLS------------------
----------------N-KENRLEENEMINLTLHPSKKSGPQVKLSGSHKWSYSFIKKHR
RRYSKKTACVLPAPERPSQENHSRILPENFGSVRSQLS------S---------------
-------------------------S---SKFIPGVPTCFEIKPEENSDVHELRVKRSVT
RIK---------------------------------------------------------
----------------------------------------KRSRSV-FYRL---------
-------TILIL----------------------------------V-------------
-----FAVSWMPL------HL-FHVV-TD--FN-------------------DNLISNRH
F-----------KLV--YCIC---HLLGMMSCCLN----P---IL--Y------------
------------
>GP152
------------------------------------------------------------
---------------------------------------------------------RTE
LDDEDSYPQG-----GWD-------------T----------VF---LV-----------
-----ALLLLGL-P--A---N-GLMAWLA-GSQ-------ARH--G--AG--T---R---
----------LA-L--LL-L-------SLALSDFLFLA--AA----------AFQI----
----------------------------LE-I--R-----------HGGH-WP-------
----------L-----GTA-A---CR-------------FY-YFLW------GVSYSSGL
FL-----LAALSLDR-------CLLAL-C---P---------HWY--P-GHRPVR---L-
-----PLW--V-----CAG--VWVLATLF-SV-----P-WLV------------F-----
----------------------------PEA---------AVWWYD--LVICLDFWDSEE
LS----------------------------------------------------------
------------------------------------------------------------
-------------------------------------------LRMLEVLGGFLPF----
-----------------------------------LLLLVCHV-----------LTQAT-
------------------------------------------------------------
------------------------------------------------------------
-----------------------------------ACRTCHRQQQ---------------
-------------------------P---AA-----------------------------
------------------------------------------------------------
------------------------------------------CRGFARV-A---------
-------RTILS----------------------------------A-------------
-----YVVLRLPY--QLAQLLYLAFL-W------DVYSGYL-------------LWEALV
Y-----------SDY--LILL---------NSCLS----P---FL--C------------
------------
>FFAR1
------------------------------------------------------------
------------------------------------------------------------
---------------LSF-------------G----------LY---VA-----------
------AFALGF-P--L---N-VLAIRGA-TAH---------A--R-LRL--T---P---
----------SL-V--YA-L-------NLGCSDLLLTV--SL----------PLKA----
----------------------------VEAL--------------ASGA-WP-------
----------L-----PAS-L---CP----V----FAVAHF-FPLY-----------AGG
GF-----LAALSAGR--------YLGA-AF--P---------LGY--Q-AFRRPC---Y-
-----SWG--V-----CAA--IWALVLCHLGL-----V--------------------FG
L---------------------------EAP-GG------WL--DHSNTSLGINTPVNGS
PVC-LEAWDPASAG----------------------------------------------
------------------------------------------------------------
----------------------------------------PA-RFSLSLLLFFLPL----
-----------------------------------AITAFCYV-----------GCLRA-
-----------------------------------------L------------------
------------------------------------------------------------
-----------------------------------ARS----------------------
-------------------------GLTHRR-----------------------------
--K---------------------------------------------------------
------------------------------------------LRAAWVA-----------
-------GGALL----------------------------------T-------------
-----LLLCVGPY--NASNVA--SFL-Y------PNLG-GS----------------WRK
L-----------GLI--TGAW---------SVVLN----P---LVTGY------L-----
------------
>GP132
------------------------------------------------------------
------------------------------------------------------------
----FEESRI-----VLV-------------V----------VY---SA-----------
------VCTLGV-P--A---N-CLTAWLA-LLQ---------V--L--QG--N---V---
----------LA-V--YL-L-------CLALCELLYTG---T---L------PLWV----
----------------------------IY-I--RN----------Q-HR-WT-------
----------L-----GLL-A---CK----V-T--A---YI-FFCN------IY---VSI
LF-----LCCISCDR--------FVAV-VY--A---------LES--R-GRRRRR---T-
-----AIL--I-----SAC--IFIL-VGI-VH-----Y--PV------------F-Q-TE
--------------------------------------------DK--ET-C---FDMLQ
MD-----SRIAGYY----------------------------------------------
------------------------------------------------------------
----------------------------------------YA-RF---TVGFAIPL----
-----------------------------------SIIAFTNH-----------RIFRS-
--------------------------------I--------K------------------
----------------Q-S-----------------------------------------
-------------------------------------M------G---------------
-------------------------L---SA-----------------------------
--A---------------------------------------------------------
----------------------------------------QKAKVK-HS-A---------
-------IAVVV----------------------------------I-------------
-----FLVCFAPY------HL-VLLV-KAAAFS-YYRG-DR------N----AMCGLEER
L-----------YTA--SVVF---LCLSTVNGVAD----P---II--Y------V-----
------------
>PSYR
------------------------------------------------------------
------------------------------------------------------------
----------HDLDHYLF------------PI----------VY---IF-----------
------VIIVSIPANIG---S-LCVSFLQAKKE------------S---E------L---
-G-----------I--YL-F-------SLSLSDLLYAL---T---L------PLWI----
----------------------------DY-T--WN----------K-DN-WT-------
----------F-----SPA-L---CK----G-S--A---FL-MYMN------FY---SST
AF-----LTCIAVDR--------YLAV-VY--P---------LKF--F-FLRTRR---F-
-----ALM--V-----SLS--IWILETIF-NA-----V--ML------------W-E-DE
T--------------VV-----------EYC-DA-E----KS--NF--TL-C---YDKYP
LE-----KWQINLN----------------------------------------------
------------------------------------------------------------
----------------------------------------LF-RT---CTGYAIPL----
-----------------------------------VTILICNR-----------KVYQA-
--------------------------------V--------R------------------
----------------H-N-----------------------------------------
-------------------------------------K------A---------------
-------------------------T---EN-----------------------------
--K---------------------------------------------------------
----------------------------------------EKKRII-KL-L---------
-------VSITV----------------------------------T-------------
-----FVLCFTPF------HV-MLLI-RCIL---EHAV-NF------E----DHSNSGKR
T-----------YTM--YRIT---VALTSLNCVAD----P---IL--Y------CFV---
------------
>OGR1
------------------------------------------------------------
------------------------------------------------------------
-----------HTIHQTL-------------A----------PV---VY-----------
------VTVLVV----GFPAN-CLSLYFG-YLQ------------I---K------A---
-R--------NE-LGVYL-C-------NLTVADLFYIC--SL----------PFWL----
----------------------------QY-V--L-----------QHDN-WS-------
----------H-----GDL-S---CQ----VCG-IL---LY-ENIY-----------ISV
GF-----LCCISVDR--------YLAV-AH--P---------FRF--H-QFRTLK---A-
-----AVG--V-----SVV--IWAKELLT-SI-------YFL----------------MH
E---------------------------EVIEDE-N--------QH--RV-CFEHYPIQA
WQR---------------------------------------------------------
------------------------------------------------------------
----------------------------------------AI-NYYRFLVGFLFPI----
-----------------------------------CLLLASYQ-----------GILRA-
--------------------------------V---------------------------
------------------------------------------------------------
-----------------------------------RRS----------------------
-------------------------HGTQKS-----------------------------
--R---------------------------------------------------------
------------------------------------------KDQIQRL-V---------
-------LSTVV----------------------------------I-------------
-----FLACFLPY-----HVL--LLV-R------SVWEASC----------------DFA
K-----------GVFNAYHFS---LLLTSFNCVAD----P---VL--Y------CFV---
------------
>GPR4
------------------------------------------------------------
------------------------------------------------------------
-----------SRVDHLF-------------P----------PS---LY-----------
------IFVIGV----GLPTN-CLALWAA-YRQ------------V---Q------Q---
-R--------NE-LGVYL-M-------NLSIADLLYIC--TL----------PLWV----
----------------------------DY-F--L-----------HHDN-W--------
----------I-----HGP-G-S-CK----L-F--G---FI-FYTN------IY---ISI
AF-----LCCISVDR--------YLAV-AH--P---------LRF--A-RLRRVK---T-
-----AVA--V-----SSV--VWATELGA-NS-----A-PLF----------------HD
E---------------------------LFR----D----RY--NH--TF-CFEKFPMEG
WVA---------------------------------------------------------
------------------------------------------------------------
----------------------------------------WM-NLYRVFVGFLFPW----
-----------------------------------ALMLLSYR-----------GILRA-
--------------------------------V---------------------------
------------------------------------------------------------
-----------------------------------RGS------V---------------
-------------------------S---TE-----------------------------
--R---------------------------------------------------------
----------------------------------------QEKAKI-KRLA---------
-------LSLIA----------------------------------I-------------
-----VLVCFAPY------HVLLLSR-SAIYLGRPWDCGFE----------------ERV
F-----------SAY--HSSL----AFTSLNCVAD----P---IL--Y----CLV-----
------------
>GPR20
------------------------------------------------------------
------------------------------------------------------------
----DEELHGTFPGLWLA------------------------LMAVHGA-----------
------IFLAGLVL------N-GLALYVF-CCR------------T---R------A---
-K--------TP-SVIYT-I-------NLVVTDLLVGL--SL----------PTRF----
----------------------------AVYY----------------GA--R-------
----------------GCL-R---CA----FPH-VLG--YF-LNMH-----------CSI
LF-----LTCICVDR--------YLAI-VR--P---------EGS--R-RCRQPA-----
-----CAR-AV-----CAF--VWLAAGAV-TL-------SVL------------------
----------------------------GVT-GS----------RP-----C--------
------------------------------------------------------------
------------------------------------------------------------
----------------------------------------CR-VFALTVLEFLLPL----
-----------------------------------LVISVFTG-----------RIMCA-
-----------------------------------------L------------------
------------------------------------------------------------
-----------------------------------SRP----------------------
-------------------------GLLHQG-----------------------------
--R---------------------------------------------------------
---------------------------------------QRRVRAM-QL-L---------
-------LTVLI----------------------------------I-------------
-----FLVCFTPF--HARQVA--VAL-W------PDMPHHT-------------SLVVYH
V-----------AVT--LSSL---------NSCMD----P---IV--Y------CFV---
------------
>GPR55
------------------------------------------------------------
------------------------------------------------------------
-----ELMKT-----LQF-------------A----------VH---IP-----------
------TFVLGL-L--L---N-LLAIHGF-STF------------L----------K---
-NRWPDYAA-TS-I--YM-I-------NLAVFDLLLVL--SL----------PFKM----
-------------------------------V--L-------------SQ-VQ-------
----------S-----PFP-S-L-CT----LVE-CL---YF-VSMY-----------GSV
FT-----ICFISMDR--------FLAI-RY--P---------LLV--S-HLRSPR-----
-----KIF-GI-----CCT--IWVLVWTG-SI-------PIY------------------
----------------------------SFH----G----KV--EK--YM-C--------
FHNMSDD---TWSA----------------------------------------------
------------------------------------------------------------
----------------------------------------KV-FFPLEVFGFLLPM----
-----------------------------------GIMGFCCS-----------RSIHI-
--------------------------------L--------L------------------
------------------------------------------------------------
-----------------------------------GRRDHTQDWV---------------
------------------------------------------------------------
--Q---------------------------------------------------------
------------------------------------------QKACIYS-I---------
-------AASLA----------------------------------V-------------
-----FVVSFLPV--HLGFFL--QFL-V------RNSFIVE-------------CRAKQS
I-----------SFFLQLSMC-----FSNVNCCLD----V---FC--Y------------
------------
>LPAR5
------------------------------------------------------------
------------------------------------------------------------
-------------YRPTH-------------R----------LH---LV-----------
------VYSLVLAA--GLPLN-ALALWVF-LRA------------L---R------V---
-H--------SV-VSVYM-C-------NLAASDLLFTL---S---L------PVRL----
----------------------------SY-Y--AL----------H--H-WP-------
----------F-----PDL-L---CQ----T-T--G---AI-FQMN------MY---GSC
IF-----LMLINVDR--------YAAI-VH--P---------LRL--R-HLRRPR---V-
-----ARL--L-----CLG--VWALILVF-AV-----P--AA------------R-V-HR
P--------------S-------------RC-RY-R----DL--EV--RL-C---FESFS
DE-----LWKGRLL----------------------------------------------
------------------------------------------------------------
----------------------------------------PL-VLLAEALGFLLPL----
-----------------------------------AAVVYSSG-----------RVFWT-
--------------------------------L--------A------------------
----------------R-P-----------------------------------------
-------------------------------------D------A---------------
-------------------------T---QS-----------------------------
--Q---------------------------------------------------------
----------------------------------------RRRKTV-RL-L---------
-------LANLV----------------------------------I-------------
-----FLLCFVPY------NS----T-LAVYGL-LRSK-LV------A----ASVPARDR
V-----------RGV--LMVM---VLLAGANCVLD----P---LV--Y------Y-----
------------
>GPR35
------------------------------------------------------------
------------------------------------------------------------
------AIKL-----GFY-------------A----------YL---GV-----------
------LLVLGL-L--L---N-SLALWVF-CCR------------M----------Q---
-Q----WTE-TR-I--YM-T-------NLAVADLCLLC--TL----------PFVL----
----------------------------HS-L--------------R-DT-SD-------
----------------TPL-----CQ----LSQ-GI---YL-TNRY-----------MSI
SL-----VTAIAVDR--------YVAV-RH--P---------LRA--R-GLRSPR---Q-
-----AAA--V-----CAV--LWVLVIGS-LV-----A-RWL------------LGI-QE
G---------------------------GFCFRSTR--------HN--FN----------
------------------------------------------------------------
------------------------------------------------------------
-------------------------------------------SMAFPLLGFYLPL----
-----------------------------------AVVVFCSL-----------KVVTA-
--------------------------------L--------A------------------
------------------------------------------------------------
-----------------------------------QRPPTDVGQA---------------
-----------------------------EA-----------------------------
--T---------------------------------------------------------
------------------------------------------RKAA-RM-V---------
-------WANLL----------------------------------V-------------
-----FVVCFLPL------HV-GLTV-RLAVGWNACALLET------I---------RRA
L-----------YITSKLSDA---------NCCLD----A---IC--Y------------
------------
>GPR31
------------------------------------------------------------
------------------------------------------------------------
---------STVVATAVG-------------V----------LL---GL-----------
------ECGLGL-L--G---N-AVALWTF-LFR------------V---R------V---
-W--------KP-YAVYL-L-------NLALADLLLAA---C---L------PFLA----
----------------------------AF-Y--LS----------L-QA-WH-------
----------L-----GRV-G---CW----A-L--H---FL-LDLS------RS---VGM
AF-----LAAVALDR--------YLRV-VH--P---------RLK--V-NLLSPQ---A-
-----ALG--V-----SGL--VWLLMVAL-TC-----P--GL------------L-I-SE
A--------------A-------------Q--------------NS--TR-C---HSFYS
RA-----DGSFSII----------------------------------------------
------------------------------------------------------------
----------------------------------------WQ-EALS-CLQFVLPF----
-----------------------------------GLIVFCNA-----------GIIRA-
--------------------------------L--------Q------------------
----------------K-R-----------------------------------------
-----------------------------------LRE------P---------------
-------------------------E---KQ-----------------------------
--P---------------------------------------------------------
----------------------------------------KLQRAQ-AL-V---------
-------TLVVV----------------------------------L-------------
-----FALCFLPC------FL----A-RVLMHI-FQNL-GS-------------CRALCA
V-----------AHT--SDVT---GSLTYLHSVLN----P---VV--Y------CFS---
------------
>OXER1
------------------------------------------------------------
------------------------------------------------------------
----------SLVSAFLA-------------P----------IL---AL-----------
------EFVLGL-V--G---N-SLALFIF-CIH------------T---R------P---
-W--------TS-NTVFL-V-------SLVAADFLLIS--NL----------PLRV----
----------------------------DY-Y--L-----------LHET-WR-------
----------F-----GAA-A---CK----V-N--L---FM-LSTN------RT---ASV
VF-----LTAIALNR--------YLKV-VQ--P--------------H-HVLSRASVGA-
-----AAR--V-----AGG--LWVGILLL-NG-------HLL------------L-S---
----------------------------TFS-GP-S----CL------SYRV-GTKPSAS
LRW---------------------------------------------------------
------------------------------------------------------------
-------------------------------------------HQALYLLEFFLPL----
-----------------------------------ALILFAIV-----------SIGLT-
-----------------------------------------I------------------
------------------------------------------------------------
-----------------------------------RNR------G---------------
-------------------------LGGQAG-----------------------------
--P---------------------------------------------------------
------------------------------------------QRAM-RV-L---------
-------AMVVA----------------------------------V-------------
-----YTICFLPS--IIFGMASMVAF-W------LSAC-RS------L------DLCTQL
F---------HGSLA--FTYL---------NSVLD----P---VL--Y------CFSSP-
------------
>HCAR1
------------------------------------------------------------
------------------------------------------------------------
---------GDTISQVMP-------------P----------LL---IV-----------
------AFVLGA-L--G---N-GVALCGF-CFH------------M---K------T---
-W--------KP-STVYL-F-------NLAVADFLLMI--CL----------PFRT----
----------------------------DY-Y--L-----------RRRH-WA-------
----------F-----GDI-P---CR----V-G--L---FT-LAMN------RA---GSI
VF-----LTVVAADR--------YFKV-VH--P---------HHA--V-NTISTR---V-
-----AAG--I-----VCT--LWALVILG-TV-------YLL------------LEN---
----------------------------HLC---------VQ--ET--AVSC-ESFIMES
ANGWHDI-----------------------------------------------------
------------------------------------------------------------
----------------------------------------MF------QLEFFMPL----
-----------------------------------GIILFCSF-----------KIVWS-
-----------------------------------------L------------------
------------------------------------------------------------
-----------------------------------RRR------Q---------------
-------------------------QLARQA-----------------------------
--R---------------------------------------------------------
------------------------------------------MKKA-TRFI---------
-------MVVAI----------------------------------V-------------
-----FITCYLPS--VSARLY-FLWT-V------PSSACDP------S------VHGALH
I-----------TLS--FTYM---------NSMLD----P---LV--Y----YFS-----
------------
>HCAR2
------------------------------------------------------------
------------------------------------------------------------
---------DDFIVKVLP-------------P----------VL---GL-----------
------EFIFGL-L--G---N-GLALWIF-CFH-----------------------LKSW
KS--------SR-I--FL-F-------NLAVADFLLII--CL----------PFLM----
----------------------------DN-Y--V-----------RRWD-WK-------
----------F-----GDI-P---CR----L-M--L---FM-LAMN------RQ---GSI
IF-----LTVVAVDR--------YFRV-VH--P---------HHA--L-NKISNR---T-
-----AAI--I-----SCL--LWGITIGL-TV-----H-LLK----------------KK
M---------------------------PIQNGGAN----LC--SS--FSIC-HTF----
----------QWHE----------------------------------------------
------------------------------------------------------------
----------------------------------------AM-----FLLEFFLPL----
-----------------------------------GIILFCSA-----------RIIWS-
-----------------------------------------L------------------
------------------------------------------------------------
-----------------------------------RQR------Q---------------
-------------------------M---DR-----------------------------
--H---------------------------------------------------------
---------------------------------------AKIKRAI-TF-I---------
-------MVVAI----------------------------------V-------------
-----FVICFLPS--VVVRIR-IFWL-L------HTSGTQN-------------CEVYRS
V-----------DLA--FFIT---LSFTYMNSMLD----P---VV--Y----YFS-----
------------
>HCAR3
------------------------------------------------------------
------------------------------------------------------------
---------DDFIAKVLP-------------P----------VL---GL-----------
------EFIFGL-L--G---N-GLALWIF-CFH-----------------------LKSW
KS--------SR-I--FL-F-------NLAVADFLLII--CL----------PFVM----
----------------------------DY-Y--V-----------RRSD-WK-------
----------F-----GDI-P---CR----L-V--L---FM-FAMN------RQ---GSI
IF-----LTVVAVDR--------YFRV-VH--P---------HHA--L-NKISNW---T-
-----AAI--I-----SCL--LWGITVGL-TV-----H-LLK----------------KK
L---------------------------LIQNGPAN----VC--IS--FSIC-HTF----
----------RWHE----------------------------------------------
------------------------------------------------------------
----------------------------------------AM-----FLLEFLLPL----
-----------------------------------GIILFCSA-----------RIIWS-
-----------------------------------------L------------------
------------------------------------------------------------
-----------------------------------RQR------Q---------------
-------------------------M---DR-----------------------------
--H---------------------------------------------------------
---------------------------------------AKIKRAI-TF-I---------
-------MVVAI----------------------------------V-------------
-----FVICFLPS--VVVRIR-IFWL-L------HTSGTQN-------------CEVYRS
V-----------DLA--FFIT---LSFTYMNSMLD----P---VV--Y----YFS-----
------------
>NK2R
------------------------------------------------------------
--------------------------------------------------------IVTE
ANISSGPESNTTGITAFS-------------MPSWQLALWATAY---LA-----------
------LVLVAV-T--G---N-AIVIWII-LAH------------R---R------M---
-R--------TV-TNYFI-V-------NLALADLCMAA-FNA---A--------------
----------------------------FN-F--V-----------YASH-NI-------
----------W-----YFGRA-F-CY----F-Q-NL---FPITAMF-----------VSI
YS-----MTAIAADR--------YMAI-VH--P---------FQP----RLSAPS-----
-----TKA--V-----IAG--IWLVALAL-AS-----P-QCF------------Y---ST
V---------------------------TMDQGA----------TK-----C-----VVA
WPEDSGG---KTLL----------------------------------------------
------------------------------------------------------------
----------------------------------------LY-HLVVIALIYFLPL----
-----------------------------------AVMFVAYS-----------VIGLT-
--------------------------------L--------W------------------
------------------------------------------------------------
-----------------------------------RRA----------------------
-------------------------V---PG-----------------------------
--H---------------------------------------------------------
------------------------------QAHGANLRHLQAMKKFVKT-M---------
-------VLVVL----------------------------------T-------------
-----FAICWLPY------HLYFILG-S------FQEDIYC----------------HKF
I-----------QQV--YLAL---FWLAMSSTMYN----P---II--Y------------
------------
>NK1R
------------------------------------------------------------
-------------------------------NVLPVDSDLS--------PNISTNTSEP-
----NQFVQPAWQIVLWA-------------A----------AY---TV-----------
------IVVTSV-V--G---N-VVVMWII-LAH------------K---R------M---
-R--------TV-TNYFL-V-------NLAFAEASMAA-FNT---V--------------
----------------------------VN-FTYA-----------VHNE-WY-------
----------Y-----GLF-Y---CK----FHN------FF-PIAA------VF---ASI
YS-----MTAVAFDR--------YMAI-IH--P---------LQP----RLSATA-----
-----TKV--V-----ICV--IWVLALLL-AF-----P-QGY------------YSTTET
M---------------------------PSR---------VV---------C-----MIE
WPEHPNK---IYEK----------------------------------------------
------------------------------------------------------------
----------------------------------------VY-HICVTVLIYFLPL----
-----------------------------------LVIGYAYT-----------VVGIT-
-----------------------------------------L------------------
------------------------------------------------------------
--------------------------------WASEIPGDSSDRY---------------
-------------------------HEQVSA-----------------------------
--K---------------------------------------------------------
------------------------------------------RKVV-KM-M---------
-------IVVVC----------------------------------T-------------
-----FAICWLPF--HIFFLL--PYI-N------PDLY---------L---------KKF
I-----------QQV--YLAI---MWLAMSSTMYN----P---II--Y------------
------------
>NK3R
------------------------------------------------------------
-------------------------------QLLDQAGNLSSSPSALGLPVASPAPSQPW
ANLTNQFVQPSWRIALWS-------------L----------AY---GV-----------
------VVAVAV-L--G---N-LIVIWII-LAH------------K---R------M---
-R--------TV-TNYFL-V-------NLAFSDASMAAFNTL----------VNFI----
-------------------------------Y--------------ALHS--E-------
----------W-----YFGAN-Y-CR----F-Q--N---FF-PITA------VF---ASI
YS-----MTAIAVDR--------YMAI-ID--P---------LKP----RLSATA-----
-----TKI--V-----IGS--IWILAFLL-AF-----P-QCL------------Y---SK
T---------------------------KVMPGR------TL---------C-----FVQ
WPEGPKQ---HFTY----------------------------------------------
------------------------------------------------------------
-------------------------------------------HIIVIILVYCFPL----
-----------------------------------LIMGITYT-----------IVGIT-
-----------------------------------------L------------------
------------------------------------------------------------
--------------------------------WGGEIPGDTCDKY---------------
-------------------------HEQLKA-----------------------------
--K---------------------------------------------------------
------------------------------------------RKVV-KM-M---------
-------IIVVM----------------------------------T-------------
-----FAICWLPY--HIYFILTAIYQ--------QLNRWKY-------------IQQVYL
A-----------SFW--LAMS---------STMYN----P---II--Y------------
------------
>NPY4R
------------------------------------------------------------
------------------------------------------------------------
-------HCQDSVDVMVF------------------------IVTSYSI-----------
------ETVVGV-L--G---NLCLMCVTV-RQK------------E-KAN------V---
----------TN-L--LI-A-------NLAFSDFLMCL--LC---Q------PLTA----
----------------------------VYTI--M-------------DY-WI-------
----------F-----GET-L---CK----M-S--A---FI-QCMS------VT---VSI
LS-----LVLVALER--------HQLI-IN--P---------TGW--K-PSISQA-----
-----YLG--I-----VLI---WVIACVL-SL-----P-FLA------------NSI-LE
N---------------------------VFHKNHSKALEFLA--DK--VV-CTESWPLAH
HRT---------------------------------------------------------
------------------------------------------------------------
----------------------------------------IY-TTFLLLFQYCLPL----
-----------------------------------GFILVCYA-----------RIYRR-
--------------------------------L--------Q------------------
------------------------------------------------------------
-----------------------------------RQGRVFHKGT---------------
-------------------------YSLRAG-----------------------------
--H---------------------------------------------------------
------------------------------------------MKQV-NVVL---------
-------VVMVV----------------------------------A-------------
-----FAVLWLPL-----HVFNSLED-W------HHEA-IP------I------CHGNLI
F-----------LVCHLLAMA---------STCVN----P---FI--Y------G-----
------------
>NPY1R
------------------------------------------------------------
------------------------------------------------------------
--------DCHLPLAMIF------------------------TL---AL-----------
------AYGAVIIL--GVSGN-LALIIII-LKQ------------KEMRN------V---
----------TN-I--LI-V-------NLSFSDLLVAI--MC---L------PFTF----
----------------------------VYTL--M-------------DH-WV-------
----------F-----GEA-M---CK----LNP------FV-QCVS------IT---VSI
FS-----LVLIAVER--------HQLI-IN--P---------RGW----RPNNRH-----
-----AYV--G-----IAV--IWVLAVAS-SL-----P-FLI------------YQVMTD
E---------------------------PFQ----N----VTLDAYKDKYVCFDQFP---
----SDS---HRLS----------------------------------------------
------------------------------------------------------------
-----------------------------------------Y-TTLLLVLQYFGPL----
-----------------------------------CFIFICYF-----------KIYIR-
-----------------------------------------L------------------
------------------------------------------------------------
-----------------------------------KRR------N---------------
-------------------------NMMDKM-----------------------------
--R---------------------------------------------------------
----------------------------------DNKYRSSETKRI-NIML---------
-------LSIVV----------------------------------A-------------
-----FAVCWLPL-----TIFNTVFD-W------NHQIIAT-------------CNHNLL
F-----------LLCHLTAMI---------STCVN----P---IF--Y------G-----
------------
>NPY6R
------------------------------------------------------------
------------------------------------------------------------
-----SCQPPSPALLLLC-------------I----------AY---TV-----------
------VLIVGL-F--G---N-LSLIIII-FKK------------Q---R--KAQNF---
----------TS-I--LI-A-------NLSLSDTLVCV--MC---I------HFTI----
----------------------------IYTL--M-------------DH-WI-------
----------F-----GDT-M---CR----L-T--S---YV-QSVS------IS---VSI
FS-----LVFTAVER--------YQLI-VN--P---------RGW--K-PSVTHA-----
-----YWG--I-----TLI---WLFSLLL-SI-----P-F--------------F-LSYH
L------------------------TDEPFRNLS------LP--TD--LY-THQVACVEN
WPSKKDR-----------------------------------------------------
------------------------------------------------------------
----------------------------------------LLFTTSLFLLQYFVPL----
-----------------------------------GFILICYL-----------KIVIC-
-----------------------------------------L------------------
------------------------------------------------------------
-----------------------------------RRR------N---------------
-----------------AKVDKKKEN---EG-----------------------------
--R---------------------------------------------------------
------------------------------------------LNEN-KR-I---------
-------NTMLI----------------------------------S-------------
-----IVVTFGAC------WL---------------------------------------
---------------------------------------P--------------------
------------
>EDNRA
------------------------------------------------------------
------------------------------------------------------------
HNYCPQQTKITSAFKYIN-------------T----------VI---SC-----------
-----TIFIVGM-V--G---N-ATLLRII-YQN------------K-CMR--N---G---
----------PN-A--LI-A-------SLALGDLIYVV--ID---L------PINV----
----------------------------FK-L--L-----------A-GR-WP-------
----------FDHNDFGVF-L---CK----LFP------FL-QKSS------VG---ITV
LN-----LCALSVDR--------YRAV---------------ASW--S-RVQGIGIPLV-
-----TAI--E-----IVS--IWILSFIL-AI-----PEAIG------------F-VMVP
F---------------------------EYR-GE----------QH--KT-C-MLNATSK
FME-------FYQD----------------------------------------------
------------------------------------------------------------
----------------------------------------VK-DWWLFGFYFCMPL----
-----------------------------------VCTAIFYT-----------LMTCE-
-------------------------------ML--NRRNGSL------------------
------------------------------------------------------------
-----------------------------------RIA------L---------------
-------------------------SEHLKQ-----------------------------
--R---------------------------------------------------------
------------------------------------------REVA-KT-V---------
-------FCLVV----------------------------------I-------------
-----FALCWFPL------HLSRILK-K------TVYNEMD-------------KNRCEL
L-----------SFL--LLMDYIGINLATMNSCIN----P--IAL--Y------------
------------
>EDNRB
------------------------------------------------------------
------------------------------------------------------------
----PCQGPIEIKETFKY-------------I----------NTVVSCL-----------
------VFVLGI-I--G---N-STLLRII-YKN------------K---C------M---
RN--------GPNI--LI-A-------SLALGDLLHIV--ID---I------PINV----
----------------------------YK-L--L-----------A-ED-WP-------
----------F-----GAE-M---CK----L-V--P---FI-QKAS------VG---ITV
LS-----LCALSIDR--------YRAV---------------ASWSRIKGIGVPK---W-
-----TAV--E-----IVL--IWVVSVVL-AVPEAIGF-DII------------T-M---
----------------------------DYK-GS------YL--RI-----C-LLHPVQK
TAF------MQFYK----------------------------------------------
------------------------------------------------------------
----------------------------------------TAKDWWLFSFYFCLPL----
-----------------------------------AITAFFYT-----------LMTCE-
--------------------------------M--------L------------------
------------------------------------------------------------
-----------------------------------RKK------S---------------
----------------GMQIALNDHL---KQ-----------------------------
--R---------------------------------------------------------
------------------------------------------REVA-KT-V---------
-------FCLVL----------------------------------V-------------
-----FALCWLPL--HLSRIL-KLTL-Y------NQND---------P----NRCELLSF
L-----------LVL--DYIG---INMASLNSCIN----P--IAL--Y------------
------------
>GPR18
------------------------------------------------------------
------------------------------------------------------------
----YKIAAL---------------------V----------FY---SC-----------
------IFIIGL-F--V---N-ITALWVF-SCT---------T--K--KR--T---T---
----------VT-I--YM-M-------NVALVDLIFIM--TL----------PFRM----
----------------------------FY-Y--------------AKDE-WP-------
----------F-----GEY-F---CQ----ILG-AL------TVFY------PS---IAL
WL-----LAFISADR--------YMAI-VQ--P----------KY--A-KELKNT-----
-----CKA--V-----LACVGVWIMTLTT-TT-------PLL------------L-----
----------------------------LYK-DP----------DK-------DSTPATC
LKI-SDIIYLKAVN----------------------------------------------
------------------------------------------------------------
----------------------------------------VL-NLTRLTFFFLIPL----
-----------------------------------FIMIGCYL-----------VIIHN-
--------------------------------L--------L------------------
------------------------------------------------------------
------------------------------HGRTSKLK------P---------------
-----------------------------KV-----------------------------
--K---------------------------------------------------------
------------------------------------------EKSI-RI-I---------
-------ITLLV----------------------------------Q-------------
-----VLVCFMPF--HICFAF--LML-G------TGENSYN------P---------WGA
F-----------TTF--LMNL---------STCLD----V---IL--Y----YIV-----
------------
>FFAR2
------------------------------------------------------------
------------------------------------------------------------
------WKSS-----LIL-------------M----------AY---II-----------
------IFLTGL-P--A---N-LLALRAF-VGR-------IRQ--P--QP--A---P---
----------VH-I--LL-L-------SLTLADLLLLL---L---L------PFKI----
----------------------------IE-A--AS----------N-FR-WY-------
----------L-----PKV-V---CA----L-T--S---FG-FYSS------IY---CST
WL-----LAGISIER--------YLGV-AF--P---------VQY--K-LSRRPL---Y-
-----GVI--A-----ALV--AWVMSFGH-CT-----I--VI------------I-V-QY
---------------LN-----------TTE-QV-R----SG--NE--IT-C--------
YEN-FTDNQLDVVL----------------------------------------------
------------------------------------------------------------
----------------------------------------PV-RLELCLVLFFIPM----
-----------------------------------AVTIFCYW-----------RFVWI-
--------------------------------M--------L------------------
----------------S-QPL---------------------------------------
-----------------------------------VGA----------------------
------------------------------Q-----------------------------
--R---------------------------------------------------------
----------------------------------------R-RRAV-GL-A---------
-------VVTLL----------------------------------N-------------
-----FLVCFGPY------NV-SHLV-GY---------------------------HQRK
S-----------PWW--RSIA---VVFSSLNASLD----P---LL--F------YFS---
------------
>FFAR3
------------------------------------------------------------
------------------------------------------------------------
----NHW--------FVF-------------S----------VY---LL-----------
------TFLVGL-P--L---N-LLALVVF-VGK-------LQR-----RP--V---A---
----------VD-V--LL-L-------NLTASDLLLLL--FL----------PFRM----
----------------------------VEAA--------------NGMH-WP-------
----------L-----PFI-L---CP----LSG-FI---FF-TTIY-----------LTA
LF-----LAAVSIER--------FLSV-AH--P---------LWY--K-TRPRLG---Q-
-----AGL--V-----SVA--CWLLASAHCSV-----V-YVI------------------
----------------------------EFS----G----DI--SH-----SQGTNGTCY
LEFRKDQ---LAIL----------------------------------------------
------------------------------------------------------------
----------------------------------------LPVRLEMAVVLFVVPL----
-----------------------------------IITSYCYS-----------RLVWI-
-----------------------------------------L------------------
------------------------------------------------------------
-----------------------------------GRG------G---------------
-------------------------S---HR-----------------------------
--R---------------------------------------------------------
------------------------------------------QRRVAGL-L---------
-------AATLL----------------------------------N-------------
-----FLVCFGPY--NVSHVV--GYI-C------GESP---------A---------WRI
Y-----------VTL--LSTL---------NSCVD----P---FV--Y----YFS-----
------------
>GPR42
------------------------------------------------------------
------------------------------------------------------------
----NHW--------FVF-------------S----------VY---LL-----------
------TFLVGL-P--L---N-LLALVVF-VGK-------LRC-----RP--V---A---
----------VD-V--LL-L-------NLTASDLLLLL--FL----------PFRM----
----------------------------VEAA--------------NGMH-WP-------
----------L-----PFI-L---CP----L-S--G---FI-FFTT------IY---LTA
LF-----LAAVSIER--------FLSV-AH--P---------LWY--K-TRPRLG---Q-
-----AGL--V-----SVA--CWLLASAHCSV-----V-YVI------------E-FSGD
I---------------------------SHSQGT-N----GT--CYLEFW-K-DQLAIL-
------------------------------------------------------------
------------------------------------------------------------
----------------------------------------LPVRLEMAVVLFVVPL----
-----------------------------------IITSYCYS-----------RLVWI-
--------------------------------L--------G------------------
------------------------------------------------------------
-----------------------------------RGG------S---------------
-------------------------H---RR-----------------------------
--Q---------------------------------------------------------
------------------------------------------RRVA-GL-V---------
-------AATLL----------------------------------N-------------
-----FLVCFGPY--NVSHVV--GYI-C------GESP---------V---------WRI
Y-----------VTL--LSTL---------NSCVD----P---FV--Y----YFS-----
------------
>APJ
------------------------------------------------------------
------------------------------------------------------------
----WKSSGA-----LIP-------------A----------IY---ML-----------
------VFLLGT-T--G---N-GLVLWTV-FRS---------S--R-EKR--R---S---
----------AD-I--FI-A-------SLAVADLTFVV---T---L------PLWA----
----------------------------TY-T--YR----------D-YD-WP-------
----------F-----GTF-F---CK----L-S--S---YL-IFVN------MY---ASV
FC-----LTGLSFDR--------YLAI-VR--P---------VAN--A-RLRLRV---S-
-----GAV--A-----TAV--LWVLAALL-AM-----P--VM------------V-L-RT
T--------------GD-----------LE----------NT--TK--VQ-C---YMDYS
MVA-TVSSEWAWEV----------------------------------------------
------------------------------------------------------------
----------------------------------------GL-GVSSTTVGFVVPF----
-----------------------------------TIMLTCYF-----------FIAQT-
--------------------------------I----AGHFR------------------
----------------K-ER----------------------------------------
-----------------------------------IEG----------------------
------------------------------L-----------------------------
--R---------------------------------------------------------
----------------------------------------KRRRLL-SI-I---------
-------VVLVV----------------------------------T-------------
-----FALCWMPY------HL-VKTL-Y------MLGS-LL------H----WPCDFDLF
L-----------MNI--FPYC---TCISYVNSCLN----P---FL--Y------AFF---
------------
>BKRB2
------------------------------------------------------------
------------------------------------------------------------
---WLGWLNT-----IQP-------------P----------FL---WV-----------
------LFVLAT-L--E---N-IFVLSVF-CLH---------K--S--SC--T---V---
----------AE-I--YL-G-------NLAAADLILAC---G---L------PFWA----
----------------------------IT-I--SN----------N-FD-WL-------
----------F-----GET-L---CR----V-V--N---AI-ISMN------LY---SSI
CF-----LMLVSIDR--------YLAL-VK--T---------MSM--G-RMRGVR---W-
-----AKL--Y-----SLV--IWGCTLLL-SS-----P--ML------------V-F-R-
---------------TM-----------KEY-SD-E----GH--NV--TA-C-----VIS
YP------SLIWEV----------------------------------------------
------------------------------------------------------------
----------------------------------------FT-NMLLNVVGFLLPL----
-----------------------------------SVITFCTM-----------QIMQV-
--------------------------------L--------R------------------
----------------N-NEMQ--------------------------------------
-----------------------------------KFK------E---------------
-------------------------I----------------------------------
--Q---------------------------------------------------------
----------------------------------------TERRAT-VL-V---------
-------LVVLL----------------------------------L-------------
-----FIICWLPF------QI-STFL-DT-----LHRL-GI------L----SSCQDERI
I-----------DVI--TQIA---SFMAYSNSCLN----P---LV--Y------V-----
------------
>BKRB1
------------------------------------------------------------
------------------------------------------------------------
-------EAWDLLHRVLP-------------T----------FI---IS-----------
------ICFFGL-L--G---N-LFVLLVFLLPR------------R---Q------L---
-N--------VAEI--YL-A-------NLAASDLVFVL---G---L------PFWA----
----------------------------EN-I--WN----------Q-FN-WP-------
----------F-----GAL-L---CR----V-I--N---GV-IKAN------LF---ISI
FL-----VVAISQDR--------YRVL-VH--P---------MAS--R-RQQRRR---Q-
-----ARV--T-----CVL--IWVVGGLL-SI-----P--TF------------L-L-R-
---------------SI-----------QAV-PD-------L--NI--TA-C-----ILL
LP------HEAWHF----------------------------------------------
------------------------------------------------------------
----------------------------------------AR-IVELNILGFLLPL----
-----------------------------------AAIVFFNY-----------HILAS-
--------------------------------L--------R------------------
----------------T-REEV--------------------------------------
-----------------------------------SRT------R---------------
-------------------------C---GG-----------------------------
--R---------------------------------------------------------
----------------------------------------KDSKTT-AL-I---------
-------LTLVV----------------------------------A-------------
-----FLVCWAPY------HF-FAFL-EF-----LFQV-QA------V----RGCFWEDF
I-----------DLG--LQLA---NFFAFTNSSLN----P---VI--Y------V-----
------------
>LT4R2
------------------------------------------------------------
------------------------------------------------------------
-----KTSRA-----TGT-------------A----------FL---LL-----------
------AALLGL-P--G---N-GFVVWSL-AGW---------RPAR--GR--P---L---
----------AA-T--LV-L-------HLALADGAVLL--LT----------PLFV----
----------------------------AF-L--------------TRQA-WP-------
----------L-----GQA-G---CK----A----V---YYVCALS------MY---ASV
LL-----TGLLSLQR--------CLAV-TR--P---------FLA--P-RLRSPA---L-
-----ARR--L-----LLA--VWLAALLL-AV-----P-AAV------------YRHLWR
D---------------------------RVC---------QL---------C-HPSPVHA
AAH---------------------------------------------------------
------------------------------------------------------------
-------------------------------------------LSLETLTAFVLPF----
-----------------------------------GLMLGCYS------------VTLA-
------------------------------------------------------------
------------------------------------------------------------
-----------------------------------RLR------G---------------
-------------------------ARWGSG-----------------------------
--R---------------------------------------------------------
------------------------------------------HGARVGRLV---------
-------SAIVL----------------------------------A-------------
-----FGLLWAPY--HAVNLLQAVAA-L------APPE-GA------LAKLGGAGQAARA
G-----------TTA--LAFF---------SSSVN----P---VL--Y--VFTAG-----
------------
>LT4R1
------------------------------------------------------------
------------------------------------------------------------
------FISL-----LAI-------------I----------LL---SV-----------
------ALAVGL-P--G---N-SFVVWSI---L---------KRMQ--KR--S---V---
----------TA-L--MV-L-------NLALADLAVLL--TA----------PFFL----
-------------------------------H-FL-----------AQGT-WS-------
----------F-----GLA-G---CR----L-C--H---YV-CGVS------MY---ASV
LL-----ITAMSLDR--------SLAV-AR--P---------FVS--Q-KLRTKA---M-
-----ARR--V-----LAG--IWVLSFLL-AT-----P-VLA------------YRTVVP
W---------------------------------------KT--NM--SL-CFPRYPSEG
HRA---------------------------------------------------------
------------------------------------------------------------
----------------------------------------FH-LIFEAVTGFLLPF----
-----------------------------------LAVVASYS-----------DIGRR-
-----------------------------------------L------------------
------------------------------------------------------------
-----------------------------------QAR------R---------------
-------------------------F---RR-----------------------------
--S---------------------------------------------------------
------------------------------------------RRTG-RL-V---------
-------VLIIL----------------------------------T-------------
-----FAAFWLPY------HV--VNL-AEAGRALAGQA---------A----GLGLVGKR
L-----------SLA--RNVL---IALAFLSSSVN----P---VL--Y----ACAGG---
------------
>PD2R2
------------------------------------------------------------
------------------------------------------------------------
---------------DHA------------------------AV---LL-----------
------HGLASL-L--GLVEN-GVILFVV-GCR------------M---R----------
-Q--------TV-VTTWV-L-------HLALSDLLASA--SL----------PFFT----
----------------------------YF-L--A-----------VGHS-WE-------
----------L-----GTT-F---CK----LHS-SI---FF-LNMF-----------ASG
FL-----LSAISLDR--------CLQV-VR--P---------VWAQNHRTVAAAH---K-
----------V-----CLV--LWALAVLN-TV-----PYFVF------------RDTISR
L------------------------DGRIMCYYN------VL------LL---NPGPDRD
ATCNSRQ-----------------------------------------------------
------------------------------------------------------------
----------------------------------------VALAVSKFLLAFLVPL----
-----------------------------------AIIASSHA-----------AVSLR-
-----------------------------------------L------------------
------------------------------------------------------------
-----------------------------------QHR----------------------
-------------------------G---RR-----------------------------
--R---------------------------------------------------------
------------------------------------------PGRFVRL-V---------
-------AAVVA----------------------------------A-------------
-----FALCWGPY-----HVF--SLL-EARAHANPGLRPLV----------------WRG
L-----------PFVTSLAFF---------NSVAN----P---VL--Y------V-----
------------
>GPR33
------------------------------------------------------------
------------------------------------------------------------
---------------MII-------------A---------------LS-----------
------LYISSI-I--GTITN-GLYLWVL-RFK------------M-KQT------V---
----------NT-L--LF-F-------HLILSYFISTM--IL----------PFMA----
----------------------------TSQL--------------Q-DNHWN-------
----------F-----GTA-L---CK----V----FNGTLS-LGMF-----------TSV
FF-----LSAIGLDR--------YLLT-LH--P---------VWS--Q-QHRTPR---W-
-----ASS--I-----VLG--VWISAAAL-SI-----P-YLI----------------FR
E---------------------------THHDRKGK----VTCQNN--YA-VSTNWESKE
MQA-SRQ---WIHV----------------------------------------------
------------------------------------------------------------
----------------------------------------AC-FISRFLLGFLLPF----
-----------------------------------FIIIFCYE-----------RVASK-
-----------------------------------------V------------------
------------------------------------------------------------
-----------------------------------KER------S---------------
-------------------------L---FK-----------------------------
--S---------------------------------------------------------
------------------------------------------SKPF-KV-M---------
-------MTAII----------------------------------S-------------
-----FFVCWMPY-----HIHQGLLLTT------NQSLLLE------L---------TLI
L-----------TVL--TTSF---------NTIFS----P---TL--Y------L-----
------------
>GPC39
------------------------------------------------------------
-----------------------------------------------------------M
NASRCLSEEVGSLRPLTM-------------A----------VL---SA-----------
------SFVVGV-L--G---N-GLVPWVT-VFR------------M-ART------V---
----------ST-V--CF-F-------HLALADFMLSL--SL----------PILV----
----------------------------YY-I--V-------------SR----------
----------------QWLLGEWACK---------LYTGFV-FLTF------ST---SNC
L------LVLISVDR--------CISV-LY--P---------VWA--LNHRTEQR-----
-----ASW--L-----AFG--VWLLAAAL-CS-----A-HLK------------FRTTRK
W---------------------------NGC-------------MQ-----C-----YLQ
FNLENETAQMWTQE----------------------------------------------
------------------------------------------------------------
-------------------------------------------VFGRQMAVIMAHF----
-----------------------------------LLGFLGPL-----------AIIGT-
------------------------------------------------------------
------------------------------------------------------------
------------------------------------------------------------
------------------------------------------------------------
------------------------------------------------------------
--------------------------------------------------C---------
--------AHLI----------------------------------R-------------
-----AKLLREGW----------VHA-N-----RP----------------------KRL
L-----------LVL---------------VSALS----AGSHL----------T-----
------------
>GPR32
------------------------------------------------------------
------------------------------------------------------MNSSGC
LSEEVGSLRP-----LTV-------------V----------IL---SA-----------
------SIVVGV-L--G---N-GLVLW-M-TVF---------R--M--AR--T---V---
----------ST-V--CF-F-------HLALADFMLSL--SL----------PIAM----
----------------------------YY-I--V-------------SR----------
----------------QWLLGEWACK----LYI--T---FVFLSYF-------A---SNC
L------LVFISVDR--------CISV-LY--P---------VWA--L-NHRTVQ---R-
-----ASW--L-----AFG--VWLLAAAL-CS-----AHLKF------------R-TTRK
W---------------------------NGC-------------TH-----C-----YLA
FNSDNETAQIWIEGVVEGH-----------------------------------------
------------------------------------------------------------
----------------------------------------IIGTIGHFLLGFLGPL----
-----------------------------------AIIGTCAH-----------LIRAK-
------------------------------------------------------------
------------------------------------------------------------
-----------------------------------LLR------E---------------
-------------------------GWVHAN-----------------------------
--R---------------------------------------------------------
------------------------------------------PKRL----L---------
-------LVLVS----------------------------------A-------------
-----FFIFWSPF-----NVVLLVHL-WRRVMLKEIYHPRM----------------LLI
L-----------QASFALGCV---------NSSLN----P---FLYVF------V-----
------------
>FPR1
------------------------------------------------------------
------------------------------------------------------------
-------------DIITY-------------L----------VF---AV-----------
------TFVLGV-L--G---N-GLVIWVAGFRM------------T---H------T---
-V--------TT-I--SY-L-------NLAVADFCFTS---T---L------PFFM----
----------------------------VR-K-AM-----------G-GH-WP-------
----------F-----GWF-L---CK----F-V--F---TI-VDIN------LF---GSV
FL-----IALIALDR--------CVCV-LH--P---------VWT--Q-NHRTVS---L-
-----AKK--V-----IIG--PWVMALLL-TL-----P--VI------------I-R---
-VT-------------------------TV-PGKTG--------T---VA-C-----TFN
FSP-WTNDPKERIN------VAVAMLT---------------------------------
------------------------------------------------------------
----------------------------------------VR-GIIRFIIGFSAPM----
-----------------------------------SIVAVSYG-----------LIATK-
-----------------------------------------I------------------
------------------------------------------------------------
-----------------------------------HKQ-GL---I---------------
-------------------------K----S-----------------------------
------------------------------------------------------------
------------------------------------------SRPL-RV-L---------
-------SFVAA----------------------------------A-------------
-----FFLCWSPY--QVVALIATVRI-R------E-LLQGM----------------YKE
I-----------GIA--VDVT---SALAFFNSCLN----P---ML--Y------V-----
------------
>FPR3
------------------------------------------------------------
------------------------------------------------------------
--------WI-----FSL-------------L----------VH---GV-----------
------TFVFGV-L--G---N-GLVIW-V-AGF---------R--M--TR--T---V---
----------NT-I--CY-L-------NLALADFSFSA--IL----------PFRM----
----------------------------VS-VAM------------R-EK-WP-------
----------F-----GSF-L---CK----LVH--V---MIDINLF-----------VSV
YL-----ITIIALDR--------CICV-LH--P---------AWA--Q-NHRTMS---L-
-----AKR--V-----MTG--LWIFTIVL-TL-----P-NFI------------F-W-TT
I--STTNGD-------------------TYC--IFN--------FA--FWGD-TAVERLN
VFI-------TMAK----------------------------------------------
------------------------------------------------------------
----------------------------------------VF-LILHFIIGFSVPM----
-----------------------------------SIITVCYG-----------IIAAK-
-----------------------------------------I------------------
------------------------------------------------------------
-----------------------------------H--RNHMIKS---------------
------------------------------------------------------------
------------------------------------------------------------
------------------------------------------SRPL-RV-F---------
-------AAVVA----------------------------------S-------------
-----FFICWFPY--ELIGILMAVWL-K------EMLLNGK----------------YKI
I-----------LVL--INPT---SSLAFFNSCLN----P---IL--Y------V-----
------------
>FPR2
------------------------------------------------------------
------------------------------------------------------------
-------------RILPL-------------V----------VL---GV-----------
------TFVLGV-L--G---N-GLVIWVAGFRM------------T---R------T---
-V--------TT-I--CY-L-------NLALADFSFTA--TL----------PFLI----
----------------------------VS-MAM------------G-EK-WP-------
----------F-----GWF-L---CK----LIH--I---VVDINLF-----------GSV
FL-----IGFIALDR--------CICV-LH--P---------VWA--Q-NHRTVS---L-
-----AMK--V-----IVG--PWILALVL-TL-----P-VFL------------F-L-TT
V--TIPNGD-------------------TYC--TFN--------FA--SWGG-TPEERLK
VAI-------TMLT----------------------------------------------
------------------------------------------------------------
----------------------------------------AR-GIIRFVIGFSLPM----
-----------------------------------SIVAICYG-----------LIAAK-
-----------------------------------------I------------------
------------------------------------------------------------
-----------------------------------H--KKGMIKS---------------
------------------------------------------------------------
------------------------------------------------------------
------------------------------------------SRPL-RV-L---------
-------TAVVA----------------------------------S-------------
-----FFICWFPF--QLVALLGTVWL-K------EMLFYGK----------------YKI
I-----------DIL--VNPT---SSLAFFNSCLN----P---ML--Y------V-----
------------
>GPR1
------------------------------------------------------------
------------------------------------------------------------
-------VQLGVVHWVSL-------------V----------LY---CL-----------
------AFVLGI-P--G---N-AIVIWFT-GFK------------W-KKT------V---
----------TT-L--WF-L-------NLAIADFIFLL---F---L------PLYI----
----------------------------SY-V-AM-----------N-FH-WP-------
----------F-----GIW-L---CK----A-N--S---FT-AQLN------MF---ASV
FF-----LTVISLDH--------YIHL-IH--P---------VLS--H-RHRTLK---N-
-----SLI--V-----IIF--IWLLASLI-GG-----P--AL------------Y-F---
-RD-------------------------TV-EF-NN--------H---TL-C-----YNN
FQK-HDPD------------LTLIRHH---------------------------------
------------------------------------------------------------
----------------------------------------VL-TWVKFIIGYLFPL----
-----------------------------------LTMSICYL-----------CLIFK-
-----------------------------------------V------------------
------------------------------------------------------------
-----------------------------------KKR-SI---L---------------
-------------------------I----S-----------------------------
------------------------------------------------------------
------------------------------------------SRHF-WT-I---------
-------LVVVV----------------------------------A-------------
-----FVVCWTPY--HLFSIWELTIH-H------NSY---S----------------HHV
M-----------QAG--IPLS---TGLAFLNSCLN----P---IL--Y------V-----
------------
>CML1
------------------------------------------------------------
------------------------------------------------------------
----LSPLEARVTRIFLV-------------V----------VY---SI-----------
------VCFLGI-L--G---NGLVIIIATFKMK------------K---T------V---
----------NM-V--WF-L-------NLAVADFLFNV--FL----------PIHI----
----------------------------TY----------------AAMD-YH-------
----------W-----VFGTA-M-CK----ISN--F---LLIHNMF-----------TSV
FL-----LTIISSDR--------CISV-LL--P---------VWS--Q-NHRSVR---L-
-----AYM--A-----CMV--IWVLAFFL-SS-----P-SLV------------FRDTAN
L---------------------------H---GKIS----CF--NN--FSLSTPGSSSWP
THSQMDPVGYSRHM----------------------------------------------
------------------------------------------------------------
----------------------------------------VV-TVTRFLCGFLVPV----
-----------------------------------LIITACYL-----------TIVCK-
--------------------------------L--------Q------------------
------------------------------------------------------------
-----------------------------------RNR------L---------------
-------------------------A---KT-----------------------------
------------------------------------------------------------
------------------------------------------KKPF-KI-I---------
-------VTIII----------------------------------T-------------
-----FFLCWCPY------HT--LNLLELHHTAMPGSV-FS------L---------GLP
L-----------ATA--LAIA---------NSCMN----P---IL--Y------V-----
------------
>C3AR
------------------------------------------------------------
------------------------------------------------------------
---------------VIL-----------SMV----------IL---SL-----------
------TFLLGL-P--G---N-GLVLWVAGLKM------------Q---R------T---
----------VNTI--WF-L-------HLTLADLLCCL---S---L------PFSL----
----------------------------AH-L--AL----------Q-GQ-WP-------
----------Y-----GRF-L---CK----L-I--P---SI-IVLN------MF---ASV
FL-----LTAISLDR--------CLVV-FK--P---------IWC--Q-NHRNVG---M-
-----ACS--I-----CGC--IWVVAFVM-CI-----P--VF------------V-Y---
---------------RE-----------IFT-T--D----NH--NR-----C-----GYK
FGL-SSSLDYPDFYGDPLENRSLENIVQPPGEMNDRLDPSSFQTNDHPWTVPTVFQPQTF
QRPSADSLPRGSARLTSQNLYSNVFKPADVVSPKIPSGFPIEDHETSPLDNSDAFLSTHL
KLFPSASSNSFYESELPQGFQDYYNLGQFTDDDQVPTPLVAI-TITRLVVGFLLPS----
-----------------------------------VIMIACYS-----------FIVFR-
--------------------------------M--------Q------------------
----------------R-G-----------------------------------------
------------------------------------RF----------------------
------------------------------A-----------------------------
--K---------------------------------------------------------
----------------------------------------SQSKTF-RV-A---------
-------VVVVA----------------------------------V-------------
-----FLVCWTPY------HI-FGVL-S------LLTD-PE------T----P---LGKT
L-----------MSW--DHVC---IALASANSCFN----P---FL--Y------A-----
------------
>C5AR
------------------------------------------------------------
------------------------------------------------------------
-------NTLRVPDILAL-------------V----------IF---AV-----------
------VFLVGV-L--G---N-ALVVWVT-AFE------------A---K----RTI---
----------NA-I--WF-L-------NLAVADFLSCL--AL----------PILF----
----------------------------TS-I--V-----------QHHH----------
----------W-----PFG-GAA-CS----I----LPSLIL-LNMY-----------ASI
LL-----LATISADR--------FLLV-FK--P---------IWC--Q-NFRGAG---L-
-----AWI--A-----CAV--AWGLALLL-TI-------PSF------------L---YR
V---------------------------------------VR--EE--YF---PPKVLCG
VDYSHDK---RRER----------------------------------------------
------------------------------------------------------------
----------------------------------------AV-AIVRLVLGFLWPL----
-----------------------------------LTLTICYT-----------FILLR-
--------------------------------T--------W------------------
------------------------------------------------------------
-----------------------------------SRR------A---------------
-------------------------T---RS-----------------------------
------------------------------------------------------------
------------------------------------------TKTL-KV-V---------
-------VAVVA----------------------------------S-------------
-----FFIFWLPY-QVTGIMM--SFL-E------PSSPTFL--------------LLKKL
D-----------SLCVSFAYI---------NCCIN----P---II--Y------V-----
------------
>C5ARL
------------------------------------------------------------
------------------------------------------------------------
----------PLRVAPLP------------------------LY---AA-----------
------IFLVGV-P--G---N-AMVAWVAGKVA------------R---R----------
-R--------VGAT--WL-L-------HLAVADLLCCL--SL----------PILA----
----------------------------VP-I-AR-----------G-GH-WP-------
----------Y-----GAV-G---CR------A--LPSIIL-LTMY-----------ASV
LL-----LAALSADL-------CFLAL--G--P---------AWW----STVQRA-----
-----CGV--Q-----VACGAAWTLALLL-TV-----P-SAI------------Y---RR
L---------------------------------------HQ--EH--FP-A-------R
LQCVVDYGGSSSTE----------------------------------------------
------------------------------------------------------------
----------------------------------------NAVTAIRFLFGFLGPL----
-----------------------------------VAVASCHS-----------ALLCW-
------------------------------------------------------------
------------------------------------------------------------
------------------------------------------------------------
-------------------------A---AR-----------------------------
--R---------------------------------------------------------
------------------------------------------CRPL-GT-----------
-------AIVVG------------------------------------------------
-----FFVCWAPY------HLLGLVL-T------VAAP-NS-------------ALLARA
L--------RAEPLIVGLALA---------HSCLN----P---ML--F------L-----
------------
>GPR15
------------------------------------------------------------
------------------------------------------------------------
-------SHVPYTSVFLP-------------V----------FY---TA-----------
------VFLTGV-L--G---N-LVLMGAL-HFK------------PGSRR------L---
----------ID-I--FI-I-------NLAASDFIFLV--TL----------PLWV----
----------------------------DKEA--------------SLGL-WR-------
-----T----G-----SFL-----CK----GSS------YM-ISVN------MH---CSV
LL-----LTCMSVDR--------YLAI-VW--P---------VVS----RKFRRT---D-
-----CAY-VV-----CAS--IWFISCLL-GL-------PTL------------L-S-RE
L---------------------------TLI----D--------DK--PY-C-AEKKATP
IKL---------------------------------------------------------
------------------------------------------------------------
----------------------------------------IW-SLVALIFTFFVPL----
-----------------------------------LSIVTCYC-----------CIARK-
-----------------------------------------L------------------
------------------------------------------------------------
-----------------------------------CAHYQQSGKH---------------
-------------------------N---KK-----------------------------
--L---------------------------------------------------------
------------------------------------------KKSI-KI-I---------
-------FIVVA----------------------------------A-------------
-----FLVSWLPF-----NTF--KFL-AIVSGLRQEHYLPS-------------AILQLG
M-----------EVSGPLAFA---------NSCVN----P---FI--Y------Y-----
------------
>GPR25
------------------------------------------------------------
------------------------------------------------------------
--------DLPYGYVYIP-------------A----------LY---LA-----------
------AFAVGL-L--G---N-AFVVWLL-AGR------------RGPRR------L---
----------VD-T--FV-L-------HLAAADLGFVL--TL----------PLWA----
----------------------------AA-A-AL-----------G-GR-WP-------
----------F-----GDG-L---CK----L-S--S---FA-LAGT------RC---AGA
LL-----LAGMSVDR--------YLAV-VK------------LLE--ARPLRTPR-----
-----CAL-AS-----CCG--VWAVALLA-GL-----P-SLV------------Y---RG
L--------------------------QPLP-GG------QD--SQ-----CGEEPS---
----------HAFQ----------------------------------------------
------------------------------------------------------------
----------------------------------------GL-SLLLLLLTFVLPL----
-----------------------------------VVTLFCYC-----------RISRR-
-----------------------------------------L------------------
------------------------------------------------------------
-----------------------------------RRP------P---------------
-------------------------H---VG-----------------------------
--R---------------------------------------------------------
----------------------------------------ARRNSL-RI-I---------
-------FAIES----------------------------------T-------------
-----FVGSWLPF--SALRAV--FHL-A------RLGALPL------PCPLLLALRWGLT
I-----------ATC--LAFV---------NSCAN----P---LI--Y------L-----
------------
>CXCR6
------------------------------------------------------------
------------------------------------------------------------
--------FLQFSKVFLP-------------C----------MY---LV-----------
------VFVCGL-V--G---N-SLVLVISIFYH------------K-LQS------L---
----------TD-V--FL-V-------NLPLADLVFVC--TL----------PFWA----
-------------------------------YAGI-------------HE-WV-------
----------F-----GQV-M---CK----SLL-GI---YT-INFY-----------TSM
LI-----LTCITVDR--------FIVV-VK--AT--------KAY----NQQAKR---M-
-----TWG--K-----VTSLLIWVISLLV-SL-----P-QII------------YGNVFN
L-------------------------------------------DK--LI-CGYHDEAIS
TVV---------------------------------------------------------
------------------------------------------------------------
-------------------------------------------LATQMTLGFFLPL----
-----------------------------------LTMIVCYS-----------VIIKT-
--------------------------------L--------L------------------
------------------------------------------------------------
-----------------------------------HAG----------------------
-------------------------G---FQ-----------------------------
--K---------------------------------------------------------
------------------------------------------HRSL-KI-I---------
-------FLVMA----------------------------------V-------------
-----FLLTQMPF-----NLM--KFI-RS-----THWEYYA------M------TSFHYT
I-----------MVTEAIAYL---------RACLN----P---VL--Y------A-----
------------
>CXCR4
------------------------------------------------------------
------------------------------------------------------------
--------NANFNKIFLP-------------T----------IY---SI-----------
------IFLTGI-V--G---N-GLVILVM-GYQ------------K---K------L---
-R--------SM-TDKYR-L-------HLSVADLLFVI--TL----------PFWA----
----------------------------VDAV----------------AN-WY-------
----------F-----GNF-L---CK----AVH-VI---YT-VNLY-----------SSV
LI-----LAFISLDR--------YLAI-VH--A---------TNSQRPRKLLAEK---V-
----------V-----YVG--VWIPALLL-TI-----P-DFI------------F---AN
V-------------------------------SEAD--------DR--YI-C-DRFYPND
LWV---------------------------------------------------------
------------------------------------------------------------
----------------------------------------VVFQFQHIMVGLILPG----
-----------------------------------IVILSCYC-----------IIISK-
-----------------------------------------L------------------
------------------------------------------------------------
-----------------------------------SHS------K---------------
-------------------------G---HQ-----------------------------
--K---------------------------------------------------------
------------------------------------------RKAL-KT-T---------
-------VILIL----------------------------------A-------------
-----FFACWLPY--YIGISIDSFIL-LEII---KQGCEFE-------------NTVHKW
I-----------SITEALAFF---------HCCLN----P---IL--Y------A-----
------------
>XCR1
------------------------------------------------------------
------------------------------------------------------------
---------WVFATLATT-------------V----------LY---CL-----------
------VFLLSL-V--G---N-SLVLWVLVKYE------------S-LES------L---
----------TN-I--FI-L-------NLCLSDLVFAC--LL----------PVWI----
----------------------------SP-Y--------------H-WG-WV-------
----------L-----GDF-L---CK----LLN--M---IFSISLY-----------SSI
FF-----LTIMTIHR--------YLSV-VS--P---------LST--L-RVPTLR-----
-----CRV-LV-----TMA--VWVASILS-SI-----L-DTI------------F-----
-----------------------------------H----KVLSSG-----C-DYSELTW
YLT---------------------------------------------------------
------------------------------------------------------------
-------------------------------------------SVYQHNLFFLLSL----
-----------------------------------GIILFCYV-----------EILRT-
--------------------------------L--------F------------------
------------------------------------------------------------
-----------------------------------RSR------S---------------
-----------------------------KR-----------------------------
--R---------------------------------------------------------
------------------------------------------HRTV-KL-I---------
-------FAIVV----------------------------------A-------------
-----YFLSWGPY------NF-TLFL-Q------TLFRTQI------IRSCEAKQQLEYA
L-----------LICRNLAFS---------HCCFN----P---VL--Y------VFV---
------------
>CCBP2
------------------------------------------------------------
------------------------------------------------------------
--------VVSFGKVFLP-------------V----------FY---SL-----------
------IFVLGL-S--G---N-LLLLMVLLRYV------------P-RRR------M---
----------VE-I--YL-L-------NLAISNLLFLV---T---L------PFWG----
----------------------------IS-V---A----------W--H-WV-------
----------F-----GSF-L---CK----M-V--S---TL-YTIN------FY---SGI
FF-----ISCMSLDK--------YLEI-VH--A---------QPY--H-RLRTRA---K-
-----SLL--L-----ATI--VWAVSLAV-SI-----P--DM------------V-F---
---------------VQ-----------THE-NP-K----GV--WN-----C-----HAD
FGG-HG--TI-WKL----------------------------------------------
------------------------------------------------------------
----------------------------------------FL-RFQQNLLGFLLPL----
-----------------------------------LAMIFFYS-----------RIGCV-
--------------------------------L--------V------------------
----------------R-L-----------------------------------------
------------------------------------RP----------------------
------------------------------A-----------------------------
--G---------------------------------------------------------
----------------------------------------Q-GRAL-KI-A---------
-------AALVV----------------------------------A-------------
-----FFVLWFPY------NL-TLFL-HT--LL-DLQV-F------------GNCEVSQH
L-----------DYA--LQVT---ESIAFLHCCFS----P---IL--Y------A-----
------------
>CX3C1
------------------------------------------------------------
------------------------------------------------------------
--------IVVFGTVFLS-------------I----------FY---SV-----------
------IFAIGL-V--G---N-LLVVFALTNSK------------K-PKS------V---
----------TD-I--YL-L-------NLALSDLLFVA--TL----------PFWT----
----------------------------HY-L--I-------------NE--K-------
----------------GLHNA-M-CK----FTT-AF---FF-IGFF-----------GSI
FF-----ITVISIDR--------YLAI-----V---------LAA----NSMNNRTVQH-
-----GVT--I-----SLG--VWAAAILV-AA-----P-QFM------------F-TKQK
E---------------------------NECLGDYP----EV--LQ-------EIWPVLR
------------------------------------------------------------
------------------------------------------------------------
-------------------------------------------NVETNFLGFLLPL----
-----------------------------------LIMSYCYF-----------RIIQT-
--------------------------------L--------F------------------
------------------------------------------------------------
-----------------------------------SCK------N---------------
-----------------------------HK-----------------------------
--K---------------------------------------------------------
------------------------------------------AKAI-KL-I---------
-------LLVVI----------------------------------V-------------
-----FFLFWTPY--NVMIFLETLKL-YDFF---PSCDMRK----------------DLR
L-----------ALSVTETVA-------FSHCCLN----P---LI--Y------A-----
------------
>CCRL2
------------------------------------------------------------
------------------------------------------------------------
--------AQALSAQLVP-------------S----------LC---SA-----------
------VFVIGV-L--D---N-LLVVLILVKYK------------G-LKR------V---
----------EN-I--YL-L-------NLAVSNLCFLL--TL----------PFWA----
-------------------------------H--------------AGGD--P-------
----------M-------------CK----ILI-GL---YF-VGLY-----------SET
FF-----NCLLTVQR--------YLVF---------------LHK--G-NFFSARRRVP-
-----CGI-IT-----SVL--AWVTAILA-TL-----PEFVV------------Y-----
--------------------------------KP------QM--EDQKYK-C-AFSRTPF
LPA-DET---FWKH----------------------------------------------
------------------------------------------------------------
----------------------------------------FL-TLKMNISVLVLPL----
-----------------------------------FIFTFLYV-----------QMRKT-
-----------------------------------------L------------------
------------------------------------------------------------
-----------------------------------RFR----------------------
-----------------------------EQ-----------------------------
--R---------------------------------------------------------
------------------------------------------YSLF-KL-V---------
-------FAIMV----------------------------------V-------------
-----FLLMWAPY-----NIA--FFL-S------TFKEHFS------LSDCKSSYNLDKS
V-----------HITKLIATT---------HCCIN----P---LL--Y------A-----
------------
>CCR8
------------------------------------------------------------
------------------------------------------------------------
--------IQTNGKLLLA-------------V----------FY---CL-----------
------LFVFSL-L--G---N-SLVILVLVVCK------------K-LRS------I---
----------TD-V--YL-L-------NLALSDLLFVF--SF----------PFQT----
----------------------------YY-L--L-------------DQ-WV-------
----------F-----GTV-M---CK----VVS-GF---YY-IGFY-----------SSM
FF-----ITLMSVDR--------YLAV-VH------------AVY--ALKVRTIR---M-
-----GTT--L-----CLA--VWLTAIMA-TI-----P-LLV------------F---YQ
V-------------------------------AS-E--------DG--VLQCYSFYNQQT
LKW-------KIFT----------------------------------------------
------------------------------------------------------------
-------------------------------------------NFKMNILGLLIPF----
-----------------------------------TIFMFCYI-----------KILHQ-
--------------------------------L--------K------------------
------------------------------------------------------------
-----------------------------------RCQ------N---------------
-----------------------------HN-----------------------------
--K---------------------------------------------------------
------------------------------------------TKAI-RL-V---------
-------LIVVI----------------------------------A-------------
-----SLLFWVPF-----NVV--LFL-T------SLHSMHI------LDGCSISQQLTYA
T-----------HVTEIISFT---------HCCVN----P---VI--Y------A-----
------------
>CCR4
------------------------------------------------------------
------------------------------------------------------------
--------IKAFGELFLP-------------P----------LY---SL-----------
------VFVFGL-L--G---N-SVVVLVLFKYK------------R-LRS------M---
----------TD-V--YL-L-------NLAISDLLFVF--SL----------PFWG----
-------------------------------Y--Y-----------AADQ-WV-------
----------F-----GLG-L---CK----MIS-WM---YL-VGFY-----------SGI
FF-----VMLMSIDR--------YLAI-VH------------AVF----SLRART---L-
-----TYG--V-----ITSLATWSVAVFA-SL-----P-GFL------------F-----
----------------------------STCYTE-R--------NH--TY-C---KTKYS
LNS-------TTWK----------------------------------------------
------------------------------------------------------------
----------------------------------------VLSSLEINILGLVIPL----
-----------------------------------GIMLFCYS-----------MIIRT-
--------------------------------L--------Q------------------
------------------------------------------------------------
-----------------------------------HCK------N---------------
-----------------------------EK-----------------------------
--K---------------------------------------------------------
------------------------------------------NKAV-KM-I---------
-------FAVVV----------------------------------L-------------
-----FLGFWTPY-----NIV--LFL-E------TLVELEV------LQDCTFERYLDYA
I-----------QATETLAFV---------HCCLN----P---II--Y------F-----
------------
>CCR2
------------------------------------------------------------
------------------------------------------------------------
--------VKQIGAQLLP-------------P----------LY---SL-----------
------VFIFGF-V--G---N-MLVVLILINCK------------K-LKC------L---
----------TD-I--YL-L-------NLAISDLLFLI--TL----------PLWA----
----------------------------HS----------------AANE-WV-------
----------F-----GNA-M---CK----LFT-GL---YH-IGYF-----------GGI
FF-----IILLTIDR--------YLAI-VH------------AVF----ALKART---V-
-----TFG--V-----VTSVITWLVAVFA-SV-----P-GII------------F-----
----------------------------TKCQKE----------DS--VYVCGPYFPR--
----------GWNN----------------------------------------------
------------------------------------------------------------
----------------------------------------FH-TIMRNILGLVLPL----
-----------------------------------LIMVICYS-----------GILKT-
--------------------------------L--------L------------------
------------------------------------------------------------
-----------------------------------RCR------N---------------
-------------------------E---KK-----------------------------
--R---------------------------------------------------------
------------------------------------------HRAV-RV-I---------
-------FTIMI----------------------------------V-------------
-----YFLFWTPY-----NIV--ILL-N------TFQEFFG------LSNCESTSQLDQA
T-----------QVTETLGMT---------HCCIN----P---II--Y------A-----
------------
>CCR5
------------------------------------------------------------
------------------------------------------------------------
--------VKQIAARLLP-------------P----------LY---SL-----------
------VFIFGF-V--G---N-MLVILILINCK------------R-LKS------M---
----------TD-I--YL-L-------NLAISDLFFLL--TV----------PFWA----
----------------------------HY----------------AAAQ----------
----------W-----DFGNT-M-CQ----L----LTGLYF-IGFF-----------SGI
FF-----IILLTIDR--------YLAV-VH------------AVF----ALKART---V-
-----TFG--V-----VTSVITWVVAVFA-SL-----P-GII------------F-----
----------------------------TRSQKE------GL------HYTCSSHFPYSQ
YQ--------FWKN----------------------------------------------
------------------------------------------------------------
----------------------------------------FQ-TLKIVILGLVLPL----
-----------------------------------LVMVICYS-----------GILKT-
--------------------------------L--------L------------------
------------------------------------------------------------
-----------------------------------RCR------N---------------
-------------------------E---KK-----------------------------
--R---------------------------------------------------------
------------------------------------------HRAV-RL-I---------
-------FTIMI----------------------------------V-------------
-----YFLFWAPY------NI--VLLLN------TFQEFFG------LNNCSSSNRLDQA
M-----------QVTETLGMT---------HCCIN----P---II--Y------A-----
------------
>CCR1
------------------------------------------------------------
------------------------------------------------------------
--------ERAFGAQLLP-------------P----------LY---SL-----------
------VFVIGL-V--G---N-ILVVLVLVQYK------------R-LKN------M---
----------TS-I--YL-L-------NLAISDLLFLF--TL----------PFWI----
----------------------------DYKL--------------K-DD-WV-------
----------F-----GDA-M---CK----ILS-GF---YY-TGLY-----------SEI
FF-----IILLTIDR--------YLAI-VH------------AVF----ALRART---V-
-----TFG--V-----ITSIIIWALAILA-SM-----P-GLY------------F-SKTQ
W---------------------------EFT----H--------HT-----CSLHFPHES
L---------REWK----------------------------------------------
------------------------------------------------------------
----------------------------------------LFQALKLNLFGLVLPL----
-----------------------------------LVMIICYT-----------GIIKI-
--------------------------------L--------L------------------
------------------------------------------------------------
-----------------------------------RRP------N---------------
-----------------------------EK-----------------------------
--K---------------------------------------------------------
------------------------------------------SKAV-RL-I---------
-------FVIMI----------------------------------I-------------
-----FFLFWTPY--NLTILI--SVF-Q------DFLFTHE-------------CEQSRH
L-----------DLAVQVTEV-----IAYTHCCVN----P---VI--Y------A-----
------------
>CCR3
------------------------------------------------------------
------------------------------------------------------------
--------TRALMAQFVP-------------P----------LY---SL-----------
------VFTVGL-L--G---N-VVVVMILIKYR------------R-LRI------M---
----------TN-I--YL-L-------NLAISDLLFLV--TL----------PFWI----
----------------------------HY-V--------------RGHN----------
----------W-----VFGHG-M-CK---------LLSGFYHTGLY-----------SEI
FF-----IILLTIDR--------YLAI-VH------------AVF----ALRART---V-
-----TFG--V-----ITSIVTWGLAVLA-AL-----P-EFI------------F---YE
T-------------------------------EE------LF--EE--TL-CSALYPEDT
VYS-------WRH-----------------------------------------------
------------------------------------------------------------
----------------------------------------FH-TLRMTIFCLVLPL----
-----------------------------------LVMAICYT-----------GIIKT-
--------------------------------L--------L------------------
------------------------------------------------------------
-----------------------------------RCP------S---------------
-----------------------------KK-----------------------------
--K---------------------------------------------------------
------------------------------------------YKAI-RL-I---------
-------FVIMA----------------------------------V-------------
-----FFIFWTPY-----NVA--ILLSSYQSILFGNDCERS-------------KHLDLV
M-----------LVTEVIAYS---------HCCMN----P---VI--Y------A-----
------------
>CCR10
------------------------------------------------------------
------------------------------------------------------------
--------VQAFSRAFQP-------------S----------VS---LT-----------
------VAALGL-A--G---N-GLVLATH-LAA------------RRAAR----------
----------SP-TSAHL-L-------QLALADLLLAL--TL----------PFAA----
----------------------------AGAL----------------QG-WS-------
----------L-----GSA-T---CR----TIS-GL---YS-ASFH-----------AGF
LF-----LACISADR--------YVAI-AR--A---------LPA--GPRPSTPG---R-
-----AHL--V-----SVI--VWLLSLLL-AL-----P-ALL------------F---SQ
D---------------------------GQREGQ----------RR-----C-RLIFPEG
LTQ-------TVKG----------------------------------------------
------------------------------------------------------------
----------------------------------------AS-AVAQVALGFALPL----
-----------------------------------GVMVACYA-----------LLGRT-
--------------------------------L--------L------------------
------------------------------------------------------------
-----------------------------------AAR----------------------
-------------------------G---PE-----------------------------
--R---------------------------------------------------------
------------------------------------------RRAL-RV-V---------
-------VALVA----------------------------------A-------------
-----FVVLQLPY--SLALLLDTADL-L------AARERSC------P----ASKRKDVA
L-----------LVTSGLALA---------RCGLN----P---VL--Y------A-----
------------
>CCRL1
------------------------------------------------------------
------------------------------------------------------------
--------VREFAKVFLP-------------V----------FL---TI-----------
------VFVIGL-A--G---N-SMVVAIYAYYK------------K-QRT------K---
----------TD-V--YI-L-------NLAVADLLLLF--TL----------PFWA----
----------------------------VNAV----------------HG-WV-------
----------L-----GKI-M---CK----ITS-AL---YT-LNFV-----------SGM
QF-----LACISIDR--------YVAVTKV--P--------------SQSGVGKP-----
-----CWI--I-----CFC--VWMAAILL-SI-----P-QLV------------F---YT
V-------------------------------ND-N--------AR-----CIPIFPRYL
GTS-MKA-----------------------------------------------------
------------------------------------------------------------
----------------------------------------LI-QMLEICIGFVVPF----
-----------------------------------LIMGVCYF-----------ITART-
--------------------------------L--------M------------------
------------------------------------------------------------
-----------------------------------KMP----------------------
-------------------------NIKISR-----------------------------
--P---------------------------------------------------------
------------------------------------------LKVL-LT-V---------
-------VIVFI----------------------------------V-------------
-----TQLPYNIV--KFCRAIDIIYS-L------ITSCNMS-------------KRMDIA
I-----------QVTESIALF---------HSCLN----P---IL--Y------V-----
------------
>CXCR5
------------------------------------------------------------
------------------------------------------------------------
--------MASFKAVFVP-------------V----------AY---SL-----------
------IFLLGV-I--G---N-VLVLVIL-ERH------------R---Q------T---
-R--------SS-TETFL-F-------HLAVADLLLVF--IL----------PFAV----
----------------------------AE------------------GS----------
----------V-----GWVLGTFLCK----TVI--A---LHKVNFY-----------CSS
LL-----LACIAVDR--------YLAI-VH--A---------VHAYRHRRLLSIH---I-
----------T-----CGT--IWLVGFLL-AL-----P-EIL------------F-A---
----------------------------KVSQGHHN--------NS--LPRC-TFSQENQ
AE--THA---WFTS----------------------------------------------
------------------------------------------------------------
-------------------------------------------RFLYHVAGFLLPM----
-----------------------------------LVMGWCYV-----------GVVHR-
-----------------------------------------L------------------
------------------------------------------------------------
-----------------------------------RQA----------------------
-------------------------QRRPQR-----------------------------
------------------------------------------------------------
------------------------------------------QKAV-RV-A---------
-------ILVTS----------------------------------I-------------
-----FFLCWSPY---HIVIFLDTLA-R------LKAVDNT-------------CKLNGS
L-----------PVA--ITMC---EFLGLAHCCLN----P---ML--Y------T-----
------------
>CXCR3
------------------------------------------------------------
------------------------------------------------------------
--------SLNFDRAFLP-------------A----------LY---SL-----------
------LFLLGL-L--G---N-GAVAAVLLSRR------------T-ALS------S---
----------TD-T--FL-L-------HLAVADTLLVL---T---L------PLWA----
----------------------------VD----AA----------V--Q-WV-------
----------F-----GSG-L---CK----V-A--G---AL-FNIN------FY---AGA
LL-----LACISFDR--------YLNI-VHATQ---------LYR--R-GPPARV-----
------TL--T-----CLA--VWGLCLLF-AL-----P--DF------------I-F---
---------------LS-----------AHH-D--E----RL--NA--TH-C-----QYN
FPQ-VG------RT----------------------------------------------
------------------------------------------------------------
----------------------------------------AL-RVLQLVAGFLLPL----
-----------------------------------LVMAYCYA-----------HILAV-
--------------------------------L--------L------------------
----------------V-S-----------------------------------------
------------------------------------RG----------------------
------------------------------Q-----------------------------
--R---------------------------------------------------------
----------------------------------------R-LRAM-RL-V---------
-------VVVVV----------------------------------A-------------
-----FALCWTPY------HL-VVLV-DI--LM-DLGA-LA-----------RNCGRESR
V-----------DVA--KSVT---SGLGYMHCCLN----P---LL--Y------A-----
------------
>CXCR1
------------------------------------------------------------
------------------------------------------------------------
--------TETLNKYVVI-------------I----------AY---AL-----------
------VFLLSL-L--G---N-SLVMLVI-LYS------------RVGRS------V---
----------TD-V--YL-L-------NLALADLLFAL--TL----------PIWA----
----------------------------ASKV----------------NG-WI-------
----------F-----GTF-L---CK----VVS--L---LKEVNFY-----------SGI
LL-----LACISVDR--------YLAI-VH--A---------TRT----LTQKRH---L-
-----VKF--V-----CLG--CWGLSMNL-SL-----P----------------F-FLFR
Q---------------------------AYHPNNSS----PV---------CYEVLG---
----NDT---AKWR----------------------------------------------
------------------------------------------------------------
----------------------------------------MVLRILPHTFGFIVPL----
-----------------------------------FVMLFCYG-----------FTLRT-
--------------------------------L--------F------------------
------------------------------------------------------------
-----------------------------------KAH----------------------
-------------------------M---GQ-----------------------------
--K---------------------------------------------------------
------------------------------------------HRAM-RV-I---------
-------FAVVL----------------------------------I-------------
-----FLLCWLPY---NLVLLADTLM-RTQVIQESCERRNN------I---------GRA
L-----------DATEILGFL---------HSCLN----P---II--Y------A-----
------------
>CXCR2
------------------------------------------------------------
------------------------------------------------------------
---------LEINKYFVV-------------I----------IY---AL-----------
------VFLLSL-L--G---N-SLVMLVI-LYS------------RVGRS------V---
----------TD-V--YL-L-------NLALADLLFAL---T---L------PIWA----
----------------------------AS----KV----------N--G-WI-------
----------F-----GTF-L---CK----V-V--S---LL-KEVN------FY---SGI
LL-----LACISVDR--------YLAI-VHATR---------TLT--Q--KRYLV-----
------KF--I-----CLS--IWGLSLLL-AL-----P--VL------------L-F---
---------------RR-----------TVY-S--S----NV--SP--A--C--------
YED-MGNNTANWRM----------------------------------------------
------------------------------------------------------------
----------------------------------------LL-RILPQSFGFIVPL----
-----------------------------------LIMLFCYG-----------FTLRT-
--------------------------------L--------F------------------
----------------K-A-----------------------------------------
------------------------------------HM----------------------
------------------------------G-----------------------------
--Q---------------------------------------------------------
----------------------------------------K-HRAM-RV-I---------
-------FAVVL----------------------------------I-------------
-----FLLCWLPY------NL-VLLA-DT--LM-RTQV-IQ-----------ETCERRNH
I-----------DRA--LDAT---EILGILHSCLN----P---LI--Y------A-----
------------
>CCR9
------------------------------------------------------------
------------------------------------------------------------
--------VRQFASHFLP-------------P----------LY---WL-----------
------VFIVGA-L--G---N-SLVILVY-WYC------------TRVKT------M---
----------TD-M--FL-L-------NLAIADLLFLV--TL----------PFWA----
----------------------------IA----------------AADQ-WK-------
----------FQ----TFM-----CK----VVN-SM---YK-MNFY-----------SCV
LL-----IMCISVDR--------YIAI-AQ--A---------MRA--H-TWREKR---LL
YSKMVCFT-------------IWVLAAAL-CI-----P-EIL------------Y---SQ
I---------------------------KEESGI------AI---------C-----TMV
YPSDEST---KLKS----------------------------------------------
------------------------------------------------------------
----------------------------------------AV-LTLKVILGFFLPF----
-----------------------------------VVMACCYT-----------IIIHT-
--------------------------------L--------I------------------
------------------------------------------------------------
-----------------------------------QAK------K---------------
-----------------------------SS-----------------------------
--K---------------------------------------------------------
------------------------------------------HKAL-KV-T---------
-------ITVLT----------------------------------V-------------
-----FVLSQFPY------NC--ILL-V------QTIDAYA----MFISNCAVSTNIDIC
F-----------QVTQTIAFF---------HSCLN----P---VL--Y------V-----
------------
>CCR7
------------------------------------------------------------
------------------------------------------------------------
--------VRNFKAWFLP-------------I----------MY---SI-----------
------ICFVGL-L--G---N-GLVVLTYIYFK------------R-LKT------M---
----------TD-T--YL-L-------NLAVADILFLL--TL----------PFWA----
----------------------------YS----------------AAKS-WV-------
----------F-----GVH-F---CK----LIF-AI---YK-MSFF-----------SGM
LL-----LLCISIDR--------YVAI-VQAVS---------AHRHRARVLLISK---L-
----------S-----CVG--IWILATVL-SI-----P-ELL------------Y---SD
L---------------------------QRS-SS----------EQ--AMRCSLITEHVE
AFI---------------------------------------------------------
------------------------------------------------------------
----------------------------------------TI-QVAQMVIGFLVPL----
-----------------------------------LAMSFCYL-----------VIIRT-
--------------------------------L--------L------------------
------------------------------------------------------------
-----------------------------------QAR------N---------------
-----------------------------FE-----------------------------
--R---------------------------------------------------------
------------------------------------------NKAI-KV-I---------
-------IAVVV----------------------------------V-------------
-----FIVFQLPY--NGVVLA--QTV-A------NFNITSS------T------CELSKQ
L-----------NIA--YDVT---YSLACVRCCVN----P---FL--Y------A-----
------------
>CCR6
------------------------------------------------------------
------------------------------------------------------------
--------VRQFSRLFVP-------------I----------AY---SL-----------
------ICVFGL-L--G---N-ILVVITFAFYK------------K-ARS------M---
----------TD-V--YL-L-------NMAIADILFVL--TL----------PFWA----
----------------------------VS-H--------------ATGA-WV-------
----------F-----SNA-T---CK----L----LKGIYA-INFN-----------CGM
LL-----LTCISMDR--------YIAI-VQ--A---------TKSFRLRSRTLPR-----
-----SKI--I-----CLV--VWGLSVII-SS-------STF------------V---FN
Q---------------------------KYNTQG-S----DV---------CEPKYQTVS
EPI-------RWKL----------------------------------------------
------------------------------------------------------------
----------------------------------------LM-LGLELLFGFFIPL----
-----------------------------------MFMIFCYT-----------FIVKT-
--------------------------------L--------V------------------
------------------------------------------------------------
-----------------------------------QAQ------N---------------
-----------------------------SK-----------------------------
--R---------------------------------------------------------
------------------------------------------HKAI-RV-I---------
-------IAVVL----------------------------------V-------------
-----FLACQIPH------NM--VLL-V------TAAN---------LGKMNRSCQSEKL
I-------GYTKTVTEVLAFL---------HCCLN----P---VL--Y------A-----
------------
>AGTR2
------------------------------------------------------------
------------------------------------------------------------
---SDKHL-D-----AIP-------------I----------LY---YI-----------
------IFVIGF-L--V---N-IVVVTLF-CCQ---------K--G--PK--K---V---
----------SS-I--YI-F-------NLAVADLLLLA--TL----------PLWA----
----------------------------TY-Y----------------SY--R-------
----------Y-----DWLFGPVMCK----VFG--S---FLTLNMF-----------ASI
FF-----ITCMSVDR--------YQSV-IY--P---------FLS----QRRNPW---Q-
-----ASY--I-----VPL--VWCMACLS-SL-----P----------------------
----------------------------TFYFRDVR----TI--EYLGVNACIMAFPPEK
YAQ-------WSAG----------------------------------------------
------------------------------------------------------------
----------------------------------------I--ALMKNILGFIIPL----
-----------------------------------IFIATCYF-----------GIRKH-
--------------------------------L--------L------------------
------------------------------------------------------------
-----------------------------------KTN------S---------------
-----------------------------YG--------------------------KNR
ITR---------------------------------------------------------
------------------------------------------DQVL-KM-A---------
-------AAVVL----------------------------------A-------------
-----FIICWLPF-----HVL--TFL-D------ALAWMGV------INSCEVIAVIDLA
L-----------PFAILLGFT---------NSCVN----P---FL--Y------C-----
------------
>AGTR1
------------------------------------------------------------
------------------------------------------------------------
------------RHNYIF-------------VMIPT------LY---SI-----------
------IFVVGI-F--G---N-SLVVIVI-YFY------------M---K------L---
-K--------TV-ASVFL-L-------NLALADLCFLL--TL----------PLWA----
----------------------------VY-T-AM-----------E-YR-WP-------
----------F-----GNY-L---CK----IAS--A---SVSFNLY-----------ASV
FL-----LTCLSIDR--------YLAI-VH--P---------MKSRLRRTMLVAK---VT
-----CII-------------IWLLAGLA-SL-----P-AII------------H---RN
V---------------------------FFIENT------NI--TV-----C-----AFH
YES-QNS---TLPI----------------------------------------------
------------------------------------------------------------
----------------------------------------GL-GLTKNILGFLFPF----
-----------------------------------LIILTSYT-----------LIWKA-
-------------------------------LK----KAYEI------------------
------------------------------------------------------------
-----------------------------------QKN------K---------------
-------------------------P---RN-----------------------------
------------------------------------------------------------
------------------------------------------DDIF-KI-I---------
-------MAIVL----------------------------------F-------------
-----FFFSWIPH-----QIF--TFL-D------VLIQ-LG------I------IRDCRI
A-----------DIV--DTAMPITICIAYFNNCLN----P---LF--Y------G-----
------------
>GP182
------------------------------------------------------------
------------------------------------------------------------
---SQSTKRV-----VLF-------------A----------LY---LA-----------
------MFVVGL-V--E---N-LLVICVN-WRG---------S--G--RA--G---L---
----------MN-L--YI-L-------NMAIADLGIVL--SL----------PVWM----
----------------------------LEVTLDY-----------T-WL-WG-------
----------------SFS-----CR----FTH-YF---YF-VNMY-----------SSI
FF-----LVCLSVDR--------YVTL-TSASPSW-------QRY--Q-HRVRRA---M-
-----CAG-------------IWVLSAII-PL-----P-EVV------------H-I---
----------------------------QLVEGP-E----PM---------CLFMAPFET
YST-------WAL-----------------------------------------------
------------------------------------------------------------
----------------------------------------AV-ALSTTILGFLLPF----
-----------------------------------PLITVFNV-----------LTACR-
-----------------------------------------L------------------
------------------------------------------------------------
-----------------------------------RQP------G---------------
-------------------------QP--KS-----------------------------
--R---------------------------------------------------------
------------------------------------------RHCL-LL-C---------
--------AYVA----------------------------------V-------------
-----FVMCWLPY--HVTLLL--LTL-H------GTHISLH-------------CHLVHL
L-----------YFF--YDVI---DCFSMLHCVIN----P---IL--Y------N-----
------------
>CXCR7
------------------------------------------------------------
------------------------------------------------------------
-------NKSVLLYTLSF------------------------IY---IF-----------
------IFVIGM-I--A---N-SVVVWVN-IQA------------K---T------TGYD
TH-----------C--YI-L-------NLAIADLWVVL--TI----------PVWV----
----------------------------VS-L--V-----------QHNQ-WP-------
----------M-----GEL-T---CK----VTH--L---IFSINLF-----------GSI
FF-----LTCMSVDR--------YLSI-TY------------FTN--T-PSSRKK---M-
-----VRR-VV-----CIL--VWLLAFCV-SL-----P-DTY------------Y-L-KT
V---------------------------TSA---------SN--NE--TY-CRSFYPEHS
IKE-------WLIG----------------------------------------------
------------------------------------------------------------
-----------------------------------------M-ELVSVVLGFAVPF----
-----------------------------------SIIAVFYF-----------LLARA-
--------------------------------I---------------------------
------------------------------------------------------------
-----------------------------------SAS------S---------------
-------------------------D---QE-----------------------------
--K---------------------------------------------------------
------------------------------------------HSSR-KI-I---------
-------FSYVV----------------------------------V-------------
-----FLVCWLPY--HVAVLLDIFSI-L------HYIP-FT-------------CRLEHA
L----------------FTALHVTQCLSLVHCCVN----P---VL--Y------S-----
------------
>CCKAR
------------------------------------------------------------
------------------------------------------------------------
-----------------I-------------L----------LY---SL-----------
------IFLLSV-L--G---N-TLVITVL-IRN---------K--R--MR--T---V---
----------TN-I--FL-L-------SLAVSDLMLCL--FC---M------PFNL----
----------------------------IPNL--L-------------KD----------
-----------------FIFGSAVCK---------T-TTYF-MGTS------VS---VST
FN-----LVAISLER--------YGAI-CK--P---------LQS--R-VWQTKS---H-
-----ALK--V-----IAA--TWCLSFTI-MT-----PYPIY--------------S-NL
V---------------------------PFTKNNNQ----TA--NM-----CRFLLPNDV
MQQ---------------------------------------------------------
------------------------------------------------------------
----------------------------------------SW-HTFLLLILFLIPG----
-----------------------------------IVMMVAYG-----------LISLE-
--------------------------------LYQGIKFEAS------------------
------------------------------------------------------------
-----------------------------------QKKSAKERKP---------------
-------------------------STTSSG-----------------------------
--K-----------------------------------------------------YEDS
DGCYLQKTRPPRKLELRQLSTGSSSRANRIRSNSSAANLMAKKRVI-RM-L---------
-------IVIVV----------------------------------L-------------
-----FFLCWMPI------FS--ANA-WRAYDTASAERRLS----------------GTP
I-----------SFILLLSYT---------SSCVN----P---II--Y------------
------------
>GASR
------------------------------------------------------------
------------------------------------------------------------
----------------IT------------------------LY---AV-----------
------IFLMSV-G--G---N-MLIIVVL-GLS------------R---R------L---
-R--------TV-TNAFL-L-------SLAVSDLLLAV--AC---M------PFTL----
----------------------------LPNL--M-------------GT----------
----------F-----IFGTV-I-CK---------A-VSYL-MGVS------VS---VST
LS-----LVAIALER--------YSAI-CR--P---------LQA--R-VWQTRS---H-
-----AAR--V-----IVA--TWLLSGLL-MV-----P-YPV------------Y-T-VV
Q---------------------------PV--GP-R----VL--QC-----V-HRWPSAR
VRQ---------------------------------------------------------
------------------------------------------------------------
----------------------------------------TW-SVLLLLLLFFIPG----
-----------------------------------VVMAVAYG-----------LISRE-
--------------------------------L--------Y------------------
------------------------------------------------------------
--------------------LGLRFDGDSDSDSQSRVR------N---------------
-------------------------Q---GGLPGAVHQNGRCRPETGAVGEDSDGCYVQL
PRS---------------------------------------------------------
--------------RPALELTALTAPGPGSGSRPTQAKLLAKKRVV-RM-L---------
-------LVIVV----------------------------------L-------------
-----FFLCWLPV------YS-ANTW-R------AFDG-PG----------AHRALSGAP
I-----------SFIHLLSYA---------SACVN----P---LV--Y------------
------------
>OX1R
------------------------------------------------------------
-------------------------------------QMGVPPGSREPSPVPPDYEDEFL
RYLWRDYLYPKQYEWVLI-------------A----------AY---VA-----------
------VFVVAL-V--G---N-TLVCLAV-WRN------------H---H------M---
-R--------TV-TNYFI-V-------NLSLADVLVTA--IC---L------PASL----
-------------------------------LVDI------------TES----------
----------W-----LFGHA-L-CK---------VIP-YL-QAVS------VS---VAV
LT-----LSFIALDR--------WYAI-CH--P---------LLF----KSTARR-----
-----ARG--S-----ILG--IWAVSLAI-MV-----P-QAA------------V-----
----------------------------MECSSVLP----ELANRTRLFSVC-DERW---
----ADD---LYPK----------------------------------------------
------------------------------------------------------------
----------------------------------------IY-HSCFFIVTYLAPL----
-----------------------------------GLMAMAYF-----------QIFRK-
-----------------------------------------L------------------
------------------------------------------------------------
--------------------------------WGRQIP------GTTSALVRNWKRPSDQ
LGDLEQGLSGEPQPRARAFLAEVKQM---RA-----------------------------
--R---------------------------------------------------------
------------------------------------------RKTA-KM-L---------
-------MVVLL----------------------------------V-------------
-----FALCYLPI------SVLNVLK-R------VFGMFRQ-------------ASDREA
V----------------YACFTFSHWLVYANSAAN----P---II--Y------------
------------
>OX2R
------------------------------------------------------------
-------------------------------SASELNETQEPFLNPTDYDDEEFLRYLWR
EYLHPKEYEW-----VLI-------------A----------GY---II-----------
------VFVVAL-I--G---N-VLVCVAV-WKN------------H---H------M---
-RTV------TN-Y--FI-V-------NLSLADVLVTI--TC---L------PATL----
----------------------------VVDI---------------TET----------
----------W-----FFGQS-L-CK---------V-IPYL-QTVS------VS---VSV
LT-----LSCIALDR--------WYAI-CH--P---------LMF----KSTAKR-----
-----ARN--S-----IVI--IWIVSCII-MI-----P-QAI------------V-MECS
T---------------------------VFP-GLAN----KT--TL--FTVC-DERWGGE
IYP---------------------------------------------------------
------------------------------------------------------------
----------------------------------------KMYHICFFLVTYMAPL----
-----------------------------------CLMVLAYL-----------QIFRK-
--------------------------------L----WCRQI------------------
-----------------------------------------------------------P
GTSSVVQRKWKPLQPVSQPRGPGQPTKSRMSAVAAEIK------Q---------------
-------------------------I---RA-----------------------------
--R---------------------------------------------------------
------------------------------------------RKTA-RM-L---------
-------MIVLL----------------------------------V-------------
-----FAICYLPI------SI-LNVL-K------RVFGMFA-------------HTEDRE
------------TVYAWFTFS---HWLVYANSAAN----P---II--Y------------
------------
>NPFF1
------------------------------------------------------------
---------------------------------------------LSQNGTNTEATPATN
LTFSSYYQHTSPVAAMFI-------------V----------AY---AL-----------
------IFLLCM-V--G---N-TLVCFIV-LKN------------R---H------M---
-HTV------TN-M--FI-L-------NLAVSDLLVGI--FC---M------PTTL----
----------------------------VDNL--I-------------TG----------
----------W-----PFDNAT--CK----MSG--L---VQGMSVS-----------ASV
FT-----LVAIAVER--------FRCI-VH--P---------FRE----KLTLRK-----
-----ALV--T-----IAV--IWALALLI-MC-----PSAVT------------L-TVTR
EEH-------------------------HFMVDARN--------RSYPLYSCWEAWPEKG
MRR---------------------------------------------------------
------------------------------------------------------------
----------------------------------------VY-TTVLFSHIYLAPL----
-----------------------------------ALIVVMYA-----------RIARK-
--------------------------------L--------C------------------
------------------------------------------------------------
-----------------------------------QAP----------------------
-------------------------GPAPGG----------------------EEAADPR
ASR---------------------------------------------------------
------------------------------------------RRAR--------------
-------VVHML----------------------------------V-------------
MVALFFTLSWLPL------WALLLLI--------DYGQLSA-------------PQLHLV
T-----------VYAFPFAHW---------LAFFNSSANP---II--Y------------
------------
>NPFF2
LLESDVSSAPDKEAGRERRALSVQQRGGPAWSGSLEWSRQSAGDRRRLGLSRQTAKSSWS
RSRDRTCCCRRAWWILVPAADRARRERFIMNEKWDTNSSENWHPIWNVNDTKHHLYSDIN
ITYVNYYLHQPQVAAIFI-------------I----------SY---FL-----------
------IFFLCM-M--G---N-TVVCFIV-MRN------------K---H------M---
-H--------TV-TNLFI-L-------NLAISDLLVGI--FC---M------PITL----
----------------------------LDNI--I-------------AG----------
----------W-----PFGNT-M-CK---------I-SGLV-QGIS------VA---ASV
FT-----LVAIAVDR--------FQCV-VY--P---------FKP----KLTIKT-----
-----AFV--I-----IMI--IWVLAITI-MS-----P-SAV------------M-LHVQ
E--------E------------------KYYRVRLNSQNKTS--PV--YW-C-R------
----EDWPNQEMRK----------------------------------------------
------------------------------------------------------------
----------------------------------------IY-TTVLFANIYLAPL----
-----------------------------------SLIVIMYG-----------RIGIS-
--------------------------------L--------F------------------
------------------------------------------------------------
-----------------------------------RAA------VP--------------
-------------------------H---TG-----------------------------
--R---------------------------------------------------------
-----------------------------KNQEQWHVVSRKKQKII-KM-L---------
-------LIVAL----------------------------------L-------------
-----FILSWLPL------WT-LMML-S------DYADLSP----------NELQIINIY
I----------------YPFA---HWLAFGNSSVN----P---II--Y------------
------------
>BRS3
------------------------------------------------------------
------------------------------------------------------------
-----DNSPGIEALCAIY-------------I----------TY---AV-----------
------IISVGI-L--G---N-AILIKVF-FKT------------K-SMQ------T---
----------VPNI--FI-T-------SLAFGDLLLLL--TC---V------PVDA----
----------------------------TH-Y--L-----------A-EG-WL-------
----------F-----GRI-G---CK----VLS------FI-RLTS------VG---VSV
FT-----LTILSADR--------YKAV-VK--P---------LERQPS-NAILKT-----
-----CVK--------AGC--VWIVSMIF-AL-----P-EAI------------F-S-NV
Y---------------------------TFR-DP-N--------KNMTFESC-TSYPV--
----SKK---LLQE----------------------------------------------
------------------------------------------------------------
----------------------------------------IH-SLLCFLVFYIIPL----
-----------------------------------SIISVYYS-----------LIART-
--------------------------------L----YKSTL------------------
------------------------------------------------------------
-----------------------------------NIPTEEQSHA---------------
-------------------------RKQIES-----------------------------
--R---------------------------------------------------------
------------------------------------------KRIA-RT-V---------
-------LVLVA----------------------------------L-------------
-----FALCWLPN------HL--LYL-Y------HSFTSQTYVDPSAM---------HFI
F-----------TIF--SRVL------AFSNSCVN----P--FAL--Y------------
------------
>GRPR
------------------------------------------------------------
------------------------------------------------------------
-----------SHPGILY-------------VIPA-------VY---GV-----------
------IILIGL-I--G---N-ITLIKIF-CTV------------K-SMR----------
-N--------VPNL--FI-S-------SLALGDLLLLI--TC---A------PVDA----
----------------------------SR-Y--L-----------A-DR-WL-------
----------F-----GRI-G---CK----LIP------FI-QLTS------VG---VSV
FT-----LTALSADR--------YKAI-VR--P---------MDIQASHALMK-----I-
-----CLK--------AAF--IWIISMLL-AI-----P-EAV------------F-SDLH
----------------------------PFHEESTN--------QT--FISCAPYPHSNE
LHP---------------------------------------------------------
------------------------------------------------------------
----------------------------------------KIHSMASFLVFYVIPL----
-----------------------------------SIISVYYY-----------FIAKN-
-------------------------------LI-----QSAY------------------
------------------------------------------------------------
-----------------------------------NLPVEGNIHV---------------
-------------------------KKQIES-----------------------------
--R---------------------------------------------------------
------------------------------------------KRLA-KT-V---------
-------LVFVG----------------------------------L-------------
-----FAFCWLPN------HV--IYL-Y------RSYH-YS------EVDTSMLHFVTSI
C-----------ARL--LAFT---------NSCVN----P--FAL--Y------------
------------
>NMBR
------------------------------------------------------------
----------------------------------------------------------DF
LPASDGTTTELVIRCVIP-------------S----------LY---LL-----------
------IITVGL-L--G---N-IMLVKIF-ITN------------S---A------M---
RS--------VPNI--FI-S-------NLAAGDLLLLL--TC---V------PVDA----
----------------------------SR-Y-FF-------------DE-WM-------
----------F-----GKV-G---CK----L-I--P---VI-QLTS------VG---VSV
FT-----LTALSADR--------YRAI-VN--P---------MDMQTS-GALLRT-----
-----CVK--------AMG--IWVVSVLL-AV-----P-EAV------------F-S---
----------------------------EVARIS------SL--DN-----S-SFTACIP
YPQ-TDE---LHPK----------------------------------------------
------------------------------------------------------------
----------------------------------------IH-SVLIFLVYFLIPL----
-----------------------------------AIISIYYY-----------HIAKT-
-------------------------------LI--------K------------------
------------------------------------------------------------
-----------------------------------SAH------N---------------
-------------------------L---PG-----------------------------
--E---------------------------------------------------------
-------------------------------YNEHTKKQMETRKRL-AKIV---------
-------LVFVG----------------------------------C-------------
-----FIFCWFPN------HI--LYM-Y------RSFNYNE------I----DPSLGHMI
V-----------TLV--ARVL------SFGNSCVN----P--FAL--Y------------
------------
>NPY2R
------------------------------------------------------------
------------------------------------------------------------
--LIDSTKLI-EVQVVLI-------------L----------AY---CS-----------
------IILLGV-I--G---N-SLVIHVV-IKF---------K--S--MR--T---V---
----------TN-F--FI-A-------NLAVADLLVNT--LC---L------PFTL----
----------------------------TYTL--M-------------GE-WK-------
----------M-----GPV-L---CH----LVP------YA-QGLA------VQ---VST
IT-----LTVIALDR--------HRCI---------------VYH--LESKISKR---I-
-----SFL--I-----IGL--AWGISALL-AS-----P-LAI------------F---RE
Y---------------------------SLI----E----II--PDFEIVACTEKWPGEE
KSI-YGT-----------------------------------------------------
------------------------------------------------------------
----------------------------------------VY-SLSSLLILYVLPL----
-----------------------------------GIISFSYT-----------RIWSK-
-----------------------------------------L------------------
------------------------------------------------------------
-----------------------------------KNHVSPGAAN---------------
-------------------------DHYHQR-----------------------------
--R---------------------------------------------------------
------------------------------------------QKTT-KM-L---------
-------VCVVV----------------------------------V-------------
-----FAVSWLPL------HAFQLAV-D------IDSQVLD------L------KEYKLI
F-----------TVFHIIAMC---------STFAN----P---LL--Y------G-----
------------
>GPR83
------------------------------------------------------------
------------------------------------------------------------
-------------KALLI-------------V----------AY---SF-----------
------IIVFSL-F--G---N-VLVCHVI-FKN------------Q---R------M---
-H--------SA-TSLFI-V-------NLAVADIMITL-LNT----------PFTL----
----------------------------VR-F--V-----------N-ST----------
----------W-----IFGKG-M-CH----VSR------FAQYCSL-------H---VSA
LT-----LTAIAVDR--------HQVI-MH--P---------LKP----RISITK-----
-----GVI--Y-----IAV--IWTMATFF-SL-----P-HAI------------CQKLFT
F---------------------------KYS----E----DI--VR--SL-C--LPDFPE
PAD-------LFWK----------------------------------------------
------------------------------------------------------------
----------------------------------------YL-DLATFILLYILPL----
-----------------------------------LIISVAYA-----------RVAKK-
--------------------------LWLCNMIGDVTTEQYF------------------
------------------------------------------------------------
-----------------------------------ALR----------------------
-----------------------------RK-----------------------------
--K---------------------------------------------------------
------------------------------------------KKTI-KM-L---------
-------MLVVV----------------------------------L-------------
-----FALCWFPL------NCYVLLL-S------SKVIRTN----------------NAL
Y-----------FAFHWFAMS---------STCYN----P---FI--Y------CWLNE-
------------
>PRLHR
------------------------------------------------------------
------------------------------------------------------------
--PFQSLQLVHQLKGLIV-------------L----------LY---SV-----------
------VVVVGL-V--G---N-CLLVLVI-ARV------------R---R------L---
-H--------NV-TNFLI-G-------NLALSDVLMCT--AC---V------PLTL----
----------------------------AYAF----------------EP-RG-------
----------W-----VFGGG-L-CH----L----V---FFLQPVT------VY---VSV
FT-----LTTIAVDR--------YVVL-VH--P---------LR-----RRISLR---L-
-----SAY--A-----VLA--IWALSAVL-AL-----P-AAV------------H-T-YH
V---------------------------ELK-------------PHDVRL-CEEFWG---
----SQE---RQRQ----------------------------------------------
------------------------------------------------------------
----------------------------------------LY-AWGLLLVTYLLPL----
-----------------------------------LVILLSYV-----------RVSVK-
-----------------------------------------L------------------
------------------------------------------------------------
-----------------------------------RNRVVPGCVT---------------
---------------------QSQADWDRAR-----------------------------
--R---------------------------------------------------------
------------------------------------------RRTF----CLL-------
-------VVIVV----------------------------------V-------------
-----FAVCWLPL-----HVF--NLL-RDLD---PHAI-DP-------------YAFGLV
Q-----------LLCHWLAMS---------SACYN----P---FI--Y------A-----
------------
>GPER
------------------------------------------------------------
------------------------------------------------------------
----HQQYVIGLFLSCLY-------------T----------IF----------------
------LFPIGF-V--G---NILILVVNISFRE----------------K------M---
-T--------IPDL--YF-I-------NLAVADLILVA-DSL---I------EVFN----
-------------------------------L--------------HERY-YD-------
----------I-----AVL-----CT----FMS--L---FLQVNMY-----------SSV
FF-----LTWMSFDR--------YIAL-AR--A---------MRC--S-LFRTKH---H-
-----ARL--S-----CGL--IWMASVSA-TL-----V----------------------
----------------------------PFT---------AVHLQHTDEA-C--------
-FCFADV-----------------------------------------------------
------------------------------------------------------------
----------------------------------------REVQWLEVTLGFIVPF----
-----------------------------------AIIGLCYS-----------LIVRV-
--------------------------------L--------V------------------
------------------------------------------------------------
-----------------------------------RAH------R---------------
-------------------------H---RG---------------------------LR
PRR---------------------------------------------------------
------------------------------------------QKAL-RM-I---------
-------LAVVL----------------------------------V-------------
-----FFVCWLPE-----NVFISVHL-L------QRTQPGA------APCKQSFRHAHPL
T-----------GHIVNLAAF--------SNSCLN----P---LI--Y------SFL---
------------
>SUCR1
------------------------------------------------------------
------------------------------------------------------------
----AALEKY-----YLS-------------I----------FY---GI-----------
------EFVVGV-L--G---N-TIVVYGY-IFS---------L--K--NW--N---S---
----------SN-I--YL-F-------NLSVSDLAFLC--TL----------PMLI----
----------------------------RS-Y--------------ANGN-WI-------
----------Y-----GDV-L---CI----SNR------YV-LHAN------LY---TSI
LF-----LTFISIDR--------YLII-KY--P---------FRE--H-LLQKKE---F-
-----AIL--I-----SLA--IWVLVTLE-LL-------PIL------------------
----------------------------PLI-NP------VITDNG--TT-CNDFASS--
----GDP---NYNL----------------------------------------------
------------------------------------------------------------
----------------------------------------IY-SMCLTLLGFLIPL----
-----------------------------------FVMCFFYY-----------KIALF-
-----------------------------------------L------------------
------------------------------------------------------------
-----------------------------------KQR------N---------------
-------------------------RQVATA-----------------------------
--L---------------------------------------------------------
----------------------------------------PLEKPL-NL-V---------
-------IMAVV----------------------------------I-------------
-----FSVLFTPY----------HVM-R------NVRIASR------LGSWKQYQCTQVV
I-----------NSF--YIVT---RPLAFLNSVIN----PVFYFL--L------------
------------
>PAR1
------------------------------------------------------------
------------------------------------------------------------
------------SWLTLF-------------VPS--------VY---TG-----------
------VFVVSLPL------N-IMAIVVF-ILK------------M---K------V---
-K--------KP-AVVYM-L-------HLATADVLFVS--VL----------PFKI----
----------------------------SY-Y--F-----------SGSD-WQ-------
----------F-----GSE-L---CR----FVT-AA---FY-CNMY-----------ASI
LL-----MTVISIDR--------FLAV-VY--P---------MQS--L-SWRTLG---R-
-----ASF--T-----CLA--IWALAIAG-VV-----P-LLL------------KEQTIQ
V---------------------------P---GL------NI--TT-----CHDVLNETL
LEG-------YYA-----------------------------------------------
------------------------------------------------------------
----------------------------------------YY-FSAFSAVFFFVPL----
-----------------------------------IISTVCYV-----------SIIRC-
-----------------------------------------L------------------
------------------------------------------------------------
-----------------------------------SSS------A---------------
-------------------------VANRSK-----------------------------
--K---------------------------------------------------------
------------------------------------------SRALFLS-----------
-------AAVFC----------------------------------I-------------
-----FIICFGPT--NVLLIAHYSFL-S------HTSTTEA-------------AYFAYL
L-----------CVC--VSSI---------SCCID----P---LI--Y----YYA-----
------------
>PAR4
------------------------------------------------------------
------------------------------------------------------------
----WVPT-R-----LVP-------------A----------LY---GL-----------
------VLVVGL-P--A---N-GLALWVL-ATQ---------A--P--RL--P---S---
----------TM-L--LM---------NLAAADLLLAL--AL---P------PRIA----
----------------------------YH-L--------------RGQR-WP-------
----------F-----GEA-A---CR----LAT-AA---LY-GHMY-----------GSV
LL-----LAAVSLDR--------YLAL-VH--P---------LRA--R-ALRGRR---L-
-----ALG--L-----CMA--AWLMAAAL-AL-----P-LTL----------------QR
Q---------------------------TFRLAR-S--------DR--VL-CHDALPLDA
QAS-------HWQP----------------------------------------------
------------------------------------------------------------
----------------------------------------AF--TCLALLGCFLPL----
-----------------------------------LAMLLCYG-----------ATLHT-
-----------------------------------------L------------------
------------------------------------------------------------
--------------------------------------------A---------------
-------------------------A---SG-----------------------------
--R---------------------------------------------------------
----------------------------------------RYGHAL-RL-T---------
-------AVVLA----------------------------------S-------------
-----AVAFFVPS--NLLLLL--HYS-D------PSPSAWG-------------NLYGAY
V----------PSLA--LSTL---------NSCVD----P---FI--Y----YYV-----
------------
>PAR2
------------------------------------------------------------
------------------------------------------------------------
----------KLTTVFLP-------------I----------VY---TI-----------
------VFVVGL-P--S---N-GMALWVF-LFR------------T-KKK----------
-H--------PAVI--YM-A-------NLALADLLSVI--WF----------PLKI----
----------------------------AYHI--------------H-GN--N-------
----------W-----IYGEA-L-CN----VLI-GF---FY-GNMY-----------CSI
LF-----MTCLSVQR--------YWVI-VN--P---------MGH----SRKKAN---I-
-----AIG--I-----SLA--IWLLILLV-TI-----PLYVV----------------KQ
T---------------------------IFIPAL------NI--TT-----CHDVLPEQL
LV--GDM-----------------------------------------------------
------------------------------------------------------------
----------------------------------------FNYFLSLAIGVFLFPA----
-----------------------------------FLTASAYV-----------LMIRM-
-----------------------------------------L------------------
------------------------------------------------------------
-----------------------------------RSSAMDENSE---------------
-----------------------------KK-----------------------------
--R---------------------------------------------------------
------------------------------------------KRAI-KL-I---------
-------VTVLA----------------------------------M-------------
-----YLICFTPS--NLLLVV--HYF-L------IKSQGQS-------------------
------------HVYALYIVA---LCLSTLNSCID----P---FV--Y----YFV-----
------------
>PAR3
------------------------------------------------------------
------------------------------------------------------------
----------SLSTKLIP-------------A----------IY---LL-----------
------VFVVGV-P--A---N-AVTLWMLFFRT------------R---S------I---
-C--------TTVF--YT---------NLAIADFLFCV--TL----------PFKI----
----------------------------AY-H--L-----------NGNN-WV-------
----------F-----GEV-L---CR----A-T--T---VI-FYGN------MY---CSI
LL-----LACISINR--------YLAI-VH--P---------FTY----RGLPKH-----
-----TYA--L-----VTCGLVWATVFLY-ML-----P-FFI------------L---KQ
E---------------------------YYLVQP------DI--TT-----CHDVHN---
-TC-ESS---SPFQ----------------------------------------------
------------------------------------------------------------
----------------------------------------LYYFISLAFFGFLIPF----
-----------------------------------VLIIYCYA-----------AIIRT-
-----------------------------------------L------------------
------------------------------------------------------------
-----------------------------------NAY------D---------------
-------------------------H----------------------------------
--R---------------------------------------------------------
------------------------------------------WLWY-VKAS---------
-------LLILV----------------------------------I-------------
-----FTICFAPS------NI--ILI-I------HHANYYY----------------NNT
D-----------GLYFIYLIA---LCLGSLNSCLD----P---FL--Y------F-----
------------
>P2RY8
------------------------------------------------------------
------------------------------------------------------------
---------NPAIAVALP-------------V----------VY---SL-----------
------VAAVSI-P--G---N-LFSLWVL-CRR----------MGP---R----------
----------SP-SVIFM-I-------NLSVTDLMLAS--VL----------PFQI----
-------------------------------Y--Y-----------HCNR-HH-------
----------W-----VFGVL-L-CN----VVT-VA---FY-ANMY-----------SSI
LT-----MTCISVER--------FLGV-LY--P---------LSS--K-RWRRRR---Y-
-----AVA--A-----CAG--TWLLLLTA-LS-----P----------------L-ARTD
L---------------------------TYPVHALG------------IITCFDVLKWTM
LPS-VAM---WAVF----------------------------------------------
------------------------------------------------------------
-------------------------------------------LFTIFILLFLIPF----
-----------------------------------VITVACYT-----------ATILK-
--------------------------------L--------L------------------
------------------------------------------------------------
-----------------------------------RTE------E---------------
-------------------------AHGREQ-----------------------------
--R---------------------------------------------------------
------------------------------------------RRAV-GL-A---------
-------AVVLL----------------------------------A-------------
-----FVTCFAPN------NF--VLL-A-----------HI------VSRLFYGKSYYHV
Y-----------KLTLCLSCL---------NNCLD----P---FV--Y----YFA-----
------------
>UR2R
------------------------------------------------------------
------------------------------------------------------LNSSWA
SPTEPSSLEDLVATGTIG-------------T----------LL---SA-----------
------MGVVGV-V--G---NAYTLVVTCRSLR------------A----------V---
----------AS-MYVYV-V-------NLALADLLYLL--SI----------PFIV----
----------------------------AT-Y--V-----------T-KE-WH-------
----------F-----GDV-G---CR---------V---LFGLDFL-----TMH---ASI
FT-----LTVMSSER--------YAAV-LR--P---------LD-----TVQRPK---G-
-----YRK-LL-----ALG--TWLLALLL-TL-------PVM------------L-A-MR
L---------------------------VRR-GP-K----SL---------C---LPAWG
PRA-------HRAY----------------------------------------------
------------------------------------------------------------
-------------------------------------------LTLLFATSIAGPG----
-----------------------------------LLIGLLYA-----------RLARA-
--------------------------------Y--------R------------------
------------------------------------------------------------
-----------------------------------RSQ------R---------------
-------------------------ASFKRA-----------------------------
--R---------------------------------------------------------
------------------------------------------RPGA-RA-L---------
-------RLVLG----------------------------------I-------------
-----VLLFWACF------LP--FWL-WQLLAQYHQAP-LA-------------PRTARI
V-----------NYL--TTCL------TYGNSCAN----P---FL--Y------------
------------
>MCHR2
------------------------------------------------------------
------------------------------------------------------------
---------SVVDTVILP-------------S----------MI---GI-----------
------ICSTGL-V--G---N-ILIVFTIIRSR------------K---K------T---
----------VPDI--YI-C-------NLAVADLVHIV--GM----------PFLI----
----------------------------HQ----W-----------A-RG-GE-------
----------W-----VFGGP-L-CT----IIT-SL---DT-CNQF-----------ACS
AI-----MTVMSVDR--------YFAL-VQ--P---------FRL--T-RWRTRY---K-
-----TIR--I-----NLG--LWAASFIL-AL-----P-VWV------------Y-S-KV
I---------------------------KFKDGV----------ES-----C-----AFD
LTSPDDV-----------------------------------------------------
------------------------------------------------------------
----------------------------------------LWYTLYLTITTFFFPL----
-----------------------------------PLILVCYI-----------LILCY-
--------------------------------T--------W------------------
------------------------------------------------------------
-----------------------------------EMY----------------------
-----------------------------QQ-----------------------------
------------------------------------------------------------
------------------------------------------NKDA-RC-CNPSVPKQRV
MKLTKMVLVLVV----------------------------------V-------------
-----FILSAAPY--HVIQLVNLQME-Q------PTLAFYV----------------GYY
L-----------SIC--LSYA---------SSSIN----P---FL--Y------ILL---
------------
>MCHR1
------------------------------------------------------------
------------------------------------------------------------
----------SYINIIMP-------------S----------VF---GT-----------
------ICLLGI-I--G---N-STVIFAV-VKK------------S---K------L---
-H--WCNN--VPDI--FI-I-------NLSVVDLLFLL--GM----------PFMI----
----------------------------HQ-L--M-----------GNGV-WH-------
----------F-----GET-M---CT-------------LI-TAMD------ANSQFTST
YI-----LTAMAIDR--------YLAT-VH--P---------ISS--T-KFRKPS---V-
-----ATL--V-----ICL--LWALSFIS--------ITPVW------------L-YARL
I---------------------------PFPGGAVG---------------C-----GIR
LPN-PDT---DLY-----------------------------------------------
------------------------------------------------------------
----------------------------------------WF-TLYQFFLAFALPF----
-----------------------------------VVITAAYV-----------RILQR-
-------------------------------MT--------S------------------
------------------------------------------------------------
-----------------------------------SVA------P---------------
-------------------------A---SQ-----------------------------
--R---------------------------------------------------------
------------------------------------SIRLRTKRVT-RT-A---------
-------IAICL----------------------------------V-------------
-----FFVCWAPY------YV--LQL-T------QLSISRP----------------TLT
F-----------VYL--YNAA---ISLGYANSCLN----P---FV--Y--IVLCE-----
------------
>RL3R2
------------------------------------------------------------
------------------------------------------------------------
----------LALRLMVA-------------L----------AY---GL-----------
------VGAIGL-L--G---N-LAVLWVLSNCA------------R---R------A---
-P--------GPPSDTFV-F-------NLALADLGLAL--TL----------PFWA----
----------------------------AE----------------SALD-FH-------
----------W-----PFGGA-L-CK----M----V---LTATVLN------VY---ASI
FL-----ITALSVAR--------YWVVAMAAGP---------GTH--L-SLFWAR---I-
----------A-----TLA--VWAAAALV-TV-----P-TAV------------F-G-VE
G---------------------------EVC-GV------RL---------C-----LLR
FPS------RYWLG----------------------------------------------
------------------------------------------------------------
----------------------------------------AY-QLQRVVLAFMVPL----
-----------------------------------GVITTSYL-----------LLLAF-
-----------------------------------------L------------------
------------------------------------------------------------
-----------------------------------QRR------Q---------------
-----------------------------RR-----------------------------
--R---------------------------------------------------------
----------------------------------------QDSRVVARS-V---------
-------RILVA----------------------------------S-------------
-----FFLCWFPN------HV--VTL-WGVLVKFDLVPWNS-------------TFYTIQ
T-----------YVFPVTTCL------AHSNSCLN----P---VL--Y------CLLRR-
------------
>RL3R1
------------------------------------------------------------
------------------------------------------------------------
----ARVR-I-----LIS-------------V----------VY---WV-----------
------VCALGL-A--G---N-LLVLYLM-KSM---------Q--G--WRKS----S---
----------IN-L--FV-T-------NLALTDFQFVL--TL----------PFWA----
----------------------------VE-N-AL-----------D-FK-WP-------
----------F-----GKA-M---CK----IVS--M---VTSMNMY-----------ASV
FF-----LTAMSVTR--------YHSV-AS--A---------LKSHRTRGHGRGDCCGRS
LGDSCCFS-AK-----ALCVWIWALAALA-SL-----P-SAI------------F-S-TT
V----------------------------------K----VM--GE--EL-C-LVRFPDK
LLGRDRQ---FWLG----------------------------------------------
------------------------------------------------------------
----------------------------------------LY-HSQKVLLGFVLPL----
-----------------------------------GIIILCYL-----------LLVRF-
--------------------------------I--------A------------------
------------------------------------------------------------
-----------------------------------DRR------A---------------
----------------AGTKGGAAVA---GG-----------------------------
--R---------------------------------------------------------
---------------------------------PTGASARRLSKVT-KS-V---------
-------TIVVL----------------------------------S-------------
-----FFLCWLPN--QALTTW-SILI-KFNAV--PFSQ-------------------EYF
L-----------CQVYAFPVS---VCLAHSNSCLN----P---VL--Y------CLVRR-
------------
>KISSR
------------------------------------------------------------
------------------------------------------------------------
-----VDA-W-----LVP-------------L----------FF---AA-----------
------LMLLGL-V--G---N-SLVIYVI-CRH---------K--P--MR--T---V---
----------TN-F--YI-A-------NLAATDVTFLL--CC---V------PFTA----
----------------------------LL-Y--------------PLPG-WV-------
----------L-----GDF-M---CK----FVN------YI-QQVS------VQ---ATC
AT-----LTAMSVDR--------WYVT-VF--P---------LRA--L-HRRTPR---L-
-----ALA--V-----SLS--IWVGSAAV-SA-----P-VLA------------L---HR
L-------------------------------SP-G--------PR--AY-CSEAFPSRA
LER---------------------------------------------------------
------------------------------------------------------------
----------------------------------------AF-ALYNLLALYLLPL----
-----------------------------------LATCACYA-----------AMLRH-
-----------------------------------------L------------------
------------------------------------------------------------
-----------------------------------GRVAVRPAPA---------------
-------------------------DSALQG-----------------------------
--Q---------------------------------------------------------
----------------------------------VLAERAGAVRAKVSRLV---------
-------AAVVL----------------------------------L-------------
-----FAACWGPI--QLFLVL--QAL-G------PAGSWHP-------------------
------------RSYAAYALKTWAHCMSYSNSALN----P---LL--Y------------
------------
>NPBW1
------------------------------------------------------------
------------------------------------------------------------
------------LAVAVP-------------V----------VY---AV-----------
------ICAVGL-A--G---N-SAVLYVL-LRA------------P---R------M---
-K-------TVTNL--FI-L-------NLAIADELFTL--VL----------PINI----
----------------------------AD-F--L-----------L-RQ-WP-------
----------F-----GEL-M---CKLIVAIDQ---------YNTF-----------SSL
YF-----LTVMSADR--------YLVV---------------LATAES-RRVAGRTYSA-
-----ARA--V-----SLA--VWGIVTLV-VL-----P-FAV------------F---AR
L---------------------------DDEQGR----------RQ-----C-----VLV
FPQ-PEA---FWWR----------------------------------------------
------------------------------------------------------------
----------------------------------------AS-RLYTLVLGFAIPV----
-----------------------------------STICVLYT-----------TLLCR-
--------------------------------L--------H------------------
------------------------------------------------------------
-----------------------------------AMRLDSHAKA---------------
-------------------------L---ER-----------------------------
--A---------------------------------------------------------
------------------------------------------KKRV-TFLV---------
-------VAILA----------------------------------V-------------
-----CLLCWTPY------HLSTVVA-L------TTDLPQT----------------PLV
I-----------AIS--YFIT----SLSYANSCLN----P---FL--Y------------
------------
>NPBW2
------------------------------------------------------------
------------------------------------------------------------
------------LYVLLP-------------A----------VY---SG-----------
------ICAVGL-T--G---N-TAVILVI-LRA------------P---K------M---
-K--------TV-TNVFI-L-------NLAVADGLFTL--VL----------PVNI----
----------------------------AEHL--L-------------QY-WP-------
----------F-----GEL-L---CK----L-V--L---AV-DHYN------IF---SSI
YF-----LAVMSVDR--------YLVVLAT------------VRS----RHMPWR---T-
-----YRG-AK-----VASLCVWLGVTVL-VL-----P-FFS------------F-A---
---------------------------GVYSNEL------QV--PS-----C-GLSFPWP
EQV--------WFK----------------------------------------------
------------------------------------------------------------
----------------------------------------AS-RVYTLVLGFVLPV----
-----------------------------------CTICVLYT-----------DLLRR-
--------------------------------L----RAVRL------------------
------------------------------------------------------------
-----------------------------------RSG------A---------------
-------------------------KALGKA-----------------------------
--R---------------------------------------------------------
------------------------------------------RKVT-VL-V---------
-------LVVLA----------------------------------V-------------
-----CLLCWTPF------HLASVVA-----------------------LTTDLPQTPLV
I-----------SMS--YVIT----SLSYANSCLN----P---FL--Y------------
------------
>OPRX
------------------------------------------------------------
------------------------------------------------------------
----------LGLKVTIV-------------G----------LY---LA-----------
------VCVGGL-L--G---N-CLVMYVI-LRH------------T---K------M---
-K--------TA-TNIYI-F-------NLALADTLVLL--TL----------PFQG----
----------------------------TDIL--L-------------GF-WP-------
----------F-----GNA-L---CK----TVI-AI---DY-YNMF-----------TST
FT-----LTAMSVDR--------YVAI-CH--P---------IRA--LDVRTSSK-----
-----AQA--V-----NVA--IWALASVV-GV-----P-VAI------------M-----
--------------------------------GSAQ----VE--DE-------EIECLVE
IPT-PQD---YWGP----------------------------------------------
------------------------------------------------------------
----------------------------------------VF-AICIFLFSFIVPV----
-----------------------------------LVISVCYS-----------LMIRR-
-----------------------------------------L------------------
------------------------------------------------------------
--------------------------------RGVRLL------S---------------
-------------------------GSREKD-----------------------------
--R---------------------------------------------------------
----------------------------------------NLRRIT-RL-V---------
-------LVVVA----------------------------------V-------------
-----FVGCWTPV-----QVF--VLA-Q------GLGVQPS------S---------ETA
V-----------AILRFCTAL------GYVNSCLN----P---IL--Y------------
------------
>OPRK
------------------------------------------------------------
------------------------------------------------------------
----------PAIPVIIT-------------A----------VY---SV-----------
------VFVVGL-V--G---N-SLVMFVI-IRY------------T---K------M---
-K-------TATNI--YI-F-------NLALADALVTT--TM----------PFQS----
----------------------------TV-Y--L-----------M-NS-WP-------
----------F-----GDV-L---CK----IVI-SI---DY-YNMF-----------TSI
FT-----LTMMSVDR--------YIAV-CH--P---------VKA--L-DFRTPL---K-
-----AKI--I-----NIC--IWLLSSSV-GI-----S-AIV------------L-GGTK
V-------------------------------RE------DV--DV--IE-C-----SLQ
FPD-DDY---SWWD----------------------------------------------
------------------------------------------------------------
----------------------------------------LFMKICVFIFAFVIPV----
-----------------------------------LIIIVCYT-----------LMILR-
-----------------------------------------L------------------
------------------------------------------------------------
--------------------------------KSVRLL------S---------------
-------------------------GSREKD-----------------------------
--R---------------------------------------------------------
----------------------------------------NLRRIT-RL-V---------
-------LVVVA----------------------------------V-------------
-----FVVCWTPI-----HIF--ILV-E------ALGS-TS-------------HSTAAL
S-----------SYY--FCIA-----LGYTNSSLN----P---IL--Y------------
------------
>OPRM
------------------------------------------------------------
------------------------------------------------------------
----------MITAITIM-------------A----------LY---SI-----------
------VCVVGL-F--G---N-FLVMYVI-VRY------------T---K------M---
-K-------TATNI--YI-F-------NLALADALATS--TL----------PFQS----
----------------------------VN-Y--L-----------M-GT-WP-------
----------F-----GTI-L---CK----IVI-SI---DY-YNMF-----------TSI
FT-----LCTMSVDR--------YIAV-CH--P---------VKA--L-DFRTPR---N-
-----AKI--I-----NVC--NWILSSAI-GL-----P-VMF------------M---AT
T---------------------------KYRQGSID---------------C-----TLT
FSH-PTW---YWEN----------------------------------------------
------------------------------------------------------------
----------------------------------------LL-KICVFIFAFIMPV----
-----------------------------------LIITVCYG-----------LMILR-
-----------------------------------------L------------------
------------------------------------------------------------
--------------------------------KSVRML------S---------------
-------------------------GSKEKD-----------------------------
--R---------------------------------------------------------
----------------------------------------NLRRIT-RM-V---------
-------LVVVA----------------------------------V-------------
-----FIVCWTPI--HIYVIIKALVT-I------PETTFQT-------------VSWHFC
I-----------ALG--YT-----------NSCLN----P---VL--Y------------
------------
>OPRD
------------------------------------------------------------
------------------------------------------------------------
----------LALAIAIT-------------A----------LY---SA-----------
------VCAVGL-L--G---N-VLVMFGI-VRY------------T---K------M---
-K-------TATNI--YI-F-------NLALADALATS--TL----------PFQS----
----------------------------AK-Y--L-----------M-ET----------
----------W-----PFGEL-L-CK----A-VLSI---DY-YNMF-----------TSI
FT-----LTMMSVDR--------YIAV-CH--P---------VKA--L-DFRTPA---K-
-----AKL--I-----NIC--IWVLASGV-GV-------PIM------------V-MAVT
R---------------------------PRD-GA------VV---------C-----MLQ
FPS-PSW---YWDT----------------------------------------------
------------------------------------------------------------
----------------------------------------VT-KICVFLFAFVVPI----
-----------------------------------LIITVCYG-----------LMLLR-
--------------------------------LRS------V------------------
------------------------------------------------------------
-----------------------------------RLL------S---------------
-------------------------GSKEKD-----------------------------
--R---------------------------------------------------------
----------------------------------------SLRRIT-RM-V---------
-------LVVVG----------------------------------A-------------
-----FVVCWAPI-----HIF--VIV-W------TLVD-ID-------------RRDPLV
V-----------AAL--HLCI----ALGYANSSLN----P---VL--Y------------
------------
>SSR1
------------------------------------------------------------
------------------------------------------------------------
---------QGSAILISF------------------------IY---SV-----------
------VCLVGL-C--G---N-SMVIYVI-LRY------------A---K------M---
-K--------TA-TNIYI-L-------NLAIADELLML--SV----------PFLV----
----------------------------TSTL---------------LRH-WP-------
----------F-----GAL-L---CR----L-V--L---SV-DAVN------MF---TSI
YC-----LTVLSVDR--------YVAV-VH--P---------IKA--A-RYRRPT---V-
-----AKV--V-----NLG--VWVLSLLV-IL-----P------------------I--V
----------------------------VFSRTAAN-----S--DG--TVAC-NMLMPEP
AQR-------WLVG----------------------------------------------
------------------------------------------------------------
----------------------------------------F--VLYTFLMGFLLPV----
-----------------------------------GAICLCYV-----------LIIAK-
-----------------------------------------M------------------
------------------------------------------------------------
-----------------------------------RMVALKAGWQ---------------
-----------------------------QR-----------------------------
--K---------------------------------------------------------
----------------------------------------RSERKI-TLMV---------
-------MMVVM----------------------------------V-------------
-----FVICWMPF-----------YV-V------QLVNVFA-------------EQDDAT
V-----------SQL--SVIL------GYANSCAN----P---IL--Y------------
------------
>SSR4
------------------------------------------------------------
------------------------------------------------------------
----------AAGMVAIQ-------------C----------IY---AL-----------
------VCLVGL-V--G---N-ALVIFVI-LRY------------A---K------M---
-K-------TATNI--YL-L-------NLAVADELFML--SV----------PFVA----
----------------------------SS-A--------------ALRH-WP-------
----------F-----GSV-L---CR----A-V--LSVDGL--NMF-----------TSV
FC-----LTVLSVDR--------YVAV-VH--P---------LRA--A-TYRRPS---V-
-----AKL--I-----NLG--VWLASLLV-TL-----P-IAI------------F-A-DT
R---------------------------PARGGQ------AV--A------C-NLQWPHP
----------AWSA----------------------------------------------
------------------------------------------------------------
----------------------------------------VF-VVYTFLLGFLLPV----
-----------------------------------LAIGLCYL-----------LIVGK-
--------------------------------M----RAVAL------------------
------------------------------------------------------------
-----------------------------------RAG------W---------------
-------------------------Q---QR-----------------------------
--R---------------------------------------------------------
----------------------------------------RSEKKI-TRLV---------
-------LMVVV----------------------------------V-------------
-----FVLCWMPF--YVVQLL-NLFV-T---------SLDA------T---------VNH
V-----------SLI--LSYA---------NSCAN----P---IL--Y------------
------------
>SSR2
------------------------------------------------------------
------------------------------------------------------------
----------LTSNAVLT-------------F----------IY---FV-----------
------VCIIGL-C--G---N-TLVIYVI-LRY------------A---K------M---
-K-------TITNI--YI-L-------NLAIADELFML--GL----------PFLA----
----------------------------MQ-V--------------ALVH-WP-------
----------F-----GKA-I---CR----V----V------MTVD------GINQFTSI
FC-----LTVMSIDR--------YLAV-VH--P---------IKS--A-KWRRPR---T-
-----AKM--I-----TMA--VWGVSLLV-IL-----P-IMI------------Y---AG
L-------------------------------RS-N----QWGRSS-----C-----TIN
WPG-ESG---AWYT----------------------------------------------
------------------------------------------------------------
----------------------------------------GF-IIYTFILGFLVPL----
-----------------------------------TIICLCYL-----------FIIIK-
--------------------------------V----KSSGI------------------
------------------------------------------------------------
-----------------------------------RVG------S---------------
-------------------------SKRKKS-----------------------------
--E---------------------------------------------------------
------------------------------------------KKVT-RM-V---------
-------SIVVA----------------------------------V-------------
-----FIFCWLPF-----YIFNVSSV-SMAISPTPALK----------------GMFDFV
V-----------VLT--YA-----------NSCAN----P---IL--Y------------
------------
>SSR3
------------------------------------------------------------
------------------------------------------------------------
----------AVSGVLIP-------------L----------VY---LV-----------
------VCVVGL-L--G---N-SLVIYVV-LRH------------TASPS------V---
----------TN-V--YI-L-------NLALADELFML--GL----------PFLA----
----------------------------AQNA--L-------------SY-WP-------
----------F-----GSL-M---CR-------------LV-MAVD------GINQFTSI
FC-----LTVMSVDR--------YLAV-VH--P---------TRS--A-RWRTAP---V-
-----ART--V-----SAA--VWVASAVV-VL-----P----------------V-V---
----------------------------VFS-GVPR----GM--ST-----C-HMQWPEP
AAA-------WRAG----------------------------------------------
------------------------------------------------------------
----------------------------------------F--IIYTAALGFFGPL----
-----------------------------------LVICLCYL-----------LIVVK-
--------------------------------V---------------------------
------------------------------------------------------------
-----------------------------------RSAGRRVWAP---------------
-------------------------SCQRRR-----------------------------
--R---------------------------------------------------------
----------------------------------------SERRVT-RM-V---------
-------VAVVA----------------------------------L-------------
-----FVLCWMPF--YVLNIV--NVV-C------PLPE-EP-------------------
------------AFFGLYFLV---VALPYANSCAN----P---IL--Y------------
------------
>SSR5
------------------------------------------------------------
------------------------------------------------------------
----------GARAVLVP-------------V----------LY---LL-----------
------VCAAGL-G--G---N-TLVIYVV-LRF------------A---K------M---
-K-------TVTNI--YI-L-------NLAVADVLYML--GL----------PFLA----
----------------------------TQ----------------NAASFWP-------
----------F-----GPV-L---CR-------------LV-MTLD------GVNQFTSV
FC-----LTVMSVDR--------YLAV-VH--P---------LSS--A-RWRRPR---V-
-----AKL--A-----SAA--AWVLSLCM-SL-----P-LLV------------F-ADVQ
E-------------------------------GG-T---------------C-NASWPEP
VGL-WGA-----------------------------------------------------
------------------------------------------------------------
----------------------------------------VF-IIYTAVLGFFAPL----
-----------------------------------LVICLCYL-----------LIVVK-
--------------------------------VRAAG----V------------------
------------------------------------------------------------
-----------------------------------RVG----------------------
-------------------------CVRRRS-----------------------------
--E---------------------------------------------------------
------------------------------------------RKVT-RM-V---------
-------LVVVL----------------------------------V-------------
-----FAGCWLPF------FT--VNI-VNLAVALPQEPASA-------------------
------------GLY--FFVV----ILSYANSCAN----P---VL--Y------------
------------
>GALR1
------------------------------------------------------------
------------------------------------------------------------
-----------VENFVTL-------------V----------VF---GL-----------
------IFALGV-L--G---N-SLVITVL-ARS------------K---P------G---
-K-----PRSTTNL--FI-L-------NLSIADLAYLL--FC---I------PFQA----
----------------------------TV-Y--------------ALPT-WV-------
----------L-----GAF-I---CK----FIH--Y---FFTVSML-----------VSI
FT-----LAAMSVDR--------YVAI-VH--S---------RRS--SSLRVSRN-----
-----ALL--G-----VGC--IWALSIAM-AS-----P----------------V-----
----------------------------AYHQGLFH----PRASNQ--TF-CWEQWPDPR
HKK---------------------------------------------------------
------------------------------------------------------------
----------------------------------------AY-VVCTFVFGYLLPL----
-----------------------------------LLICFCYA-----------KVLNH-
-----------------------------------------L------------------
------------------------------------------------------------
-----------------------------------HKKLKNMSKK---------------
-------------------------S---EA-----------------------------
--S---------------------------------------------------------
------------------------------------------KKKTAQT-V---------
-------LVVVV----------------------------------V-------------
-----FGISWLPH------HI--IHL-W------AEFGVFP----------------LTP
A-----------SFL--FRIT--AHCLAYSNSSVN----P---II--Y------------
------------
>GALR2
------------------------------------------------------------
------------------------------------------------------------
-----------PEAVIVP-------------L----------LF---AL-----------
------IFLVGT-V--G---N-TLVLAVL-LRG------------G---Q------A---
-V-------STTNL--FI-L-------NLGVADLCFIL--CC---V------PFQA----
----------------------------TI-Y--------------TLDG-WV-------
----------F-----GSL-L---CK----AVH------FL-IFLT------MH---ASS
FT-----LAAVSLDR--------YLAI-RY--P---------LHS--R-ELRTPR---N-
-----ALA--A-----IGL--IWGLSLLF-SG-----P----------------Y-L---
----------------------------SYYRQS------QL--AN--LTVC---HPAWS
APRRRAM-----------------------------------------------------
------------------------------------------------------------
-------------------------------------------DICTFVFSYLLPV----
-----------------------------------LVLGLTYA-----------RTLRY-
--------------------------------L--------W------------------
------------------------------------------------------------
-----------------------------------RAVDPVAAGS---------------
-----------------------------GA-----------------------------
--R---------------------------------------------------------
----------------------------------------RAKRKVTRM-I---------
-------LIVAA----------------------------------L-------------
-----FCLCWMPH--HALILC--VWF-G------QFPLTRA-------------TYALRI
L-----------SHL--VSYA---------NSCVN----P---IV--Y------------
------------
>GALR3
------------------------------------------------------------
------------------------------------------------------------
-------------AVAVP-------------V----------VF---AL-----------
------IFLLGT-V--G---N-GLVLAVL-LQP------------G---P------S---
-A--WQEPGSTTDL--FI-L-------NLAVADLCFIL--CC---V------PFQA----
----------------------------TI-Y-TL-------------DA-WL-------
----------F-----GAL-V---CK----AVH--L---LIYLTMY-----------ASS
FT-----LAAVSVDR--------YLAV-RH--P---------LRS--R-ALRTPR---N-
-----ARA--A-----VGL--VWLLAALF-SA-----P-YLS------------Y-Y-GT
V---------------------------RYG---------AL--EL-----C---VPAWE
DARRRAL-----------------------------------------------------
------------------------------------------------------------
-------------------------------------------DVATFAAGYLLPV----
-----------------------------------AVVSLAYG-----------RTLRF-
--------------------------------L--------W------------------
------------------------------------------------------------
-----------------------------AAVGPAGAA------A---------------
----------------------------AEA-----------------------------
--R---------------------------------------------------------
------------------------------------------RRAT-GR-A---------
-------GRAML----------------------------------A-------------
-VAALYALCWGPH--HALILCFWYGR-------------FA------FSPA---TYACRL
A-----------SHC--LAYA---------NSCLN----P---LV--Y------------
------------
>PTAFR
------------------------------------------------------------
------------------------------------------------------------
-------------SEFRY-------------T----------LF---PI-----------
------VYSIIFVL--GVIAN-GYVLWVFARLY------------P-CKK------F---
----------NE-IKIFM-V-------NLTMADMLFLI--TL----------PLWI----
----------------------------VY-Y--Q-----------NQGN-WI-------
----------LPKFLCNVA-G---CL-------------FF-INTY-----------CSV
AF-----LGVITYNR--------FQAV-TR--P---------IKT--AQANTRKR-----
-----GIS--L-----SLV--IWVAIVGAASY-------FLI------------LDSTNT
V---------------------------PDSAGS-G----NV--TR-----CFEHYEKGS
VPV---------------------------------------------------------
------------------------------------------------------------
----------------------------------------LI-IHIFIVFSFFLVF----
-----------------------------------LIILFCNL-----------VIIRT-
--------------------------------L--------L------------------
------------------------------------------------------------
-----------------------------------MQPVQQQRNA---------------
-----------------------------EV-----------------------------
--K---------------------------------------------------------
------------------------------------------RRALWMV-C---------
--------TVLA----------------------------------V-------------
-----FIICFVPH------HVVQLPW-TLAELGFQDSKFHQ------A------INDAHQ
V-----------TLC--LLST---------NCVLD----P---VI--Y------CFL---
------------
>GP174
------------------------------------------------------------
------------------------------------------------------------
-----DFRYF-----IYA-------------V----------TY---TV-----------
------ILVPGL-I--G---N-ILALWVF-YGY---------M--K--ET--K---R---
----------AV-I--FM-I-------NLAIADLLQVL--SL----------PLRI----
----------------------------FY-Y--L-----------N-HD----------
----------W-----PFGPG-L-CM----F----C---FYLKYVN------MY---ASI
YF-----LVCISVRR--------FWFL-MY--P---------FRF----HDCKQK-----
-----YDL-YI-----SIA--GWLIICLA-CV-----L----------------F-----
----------------------------PLLRTS-D----DTSGNR--TK-CFVDLPTRN
VNL-AQS-----------------------------------------------------
------------------------------------------------------------
----------------------------------------VVMMTIGELIGFVTPL----
-----------------------------------LIVLYCTW-----------KTVLS-
-----------------------------------------L------------------
------------------------------------------------------------
---------------------------------QDKYP------M---------------
-------------------------AQDLGE-----------------------------
--K---------------------------------------------------------
------------------------------------------QKAL-KM-I---------
-------LTCAG----------------------------------V-------------
-----FLICFAPY----HFSFPLDFL-V------KSNEIKS-------------CLARRV
I-----------LIF--HSVA---LCLASLNSCLD----P---VI--Y------------
------------
>P2Y10
------------------------------------------------------------
------------------------------------------------------------
----VKFQYS-----LYA-------------T----------TY---IL-----------
------IFIPGL-L--A---N-SAALWVL-CRF---------I--S--KK--N---K---
----------AI-I--FM-I-------NLSVADLAHVL--SL----------PLRI----
----------------------------YY-Y--I-----------S-HH-WP-------
----------F-----QRA-L---CL----L-C--F---YL-KYLN------MY---ASI
CF-----LTCISLQR--------CFFL-LK--P---------FRA----RDWKRR---Y-
-----DVG--I-----SAA--IWIVVGTA-CL-----P-FPI------------L-RSTD
L----------------------------------N----NN--KS-----CFADLGYKQ
MNAVALV-----------------------------------------------------
------------------------------------------------------------
----------------------------------------GM-ITVAELAGFVIPV----
-----------------------------------IIIAWCTW-----------KTTIS-
--------------------------------L----RQPPM------------------
------------------------------------------------------------
-----------------------------------AFQ------G---------------
-------------------------I---SE-----------------------------
--R---------------------------------------------------------
------------------------------------------QKAL-RM-V---------
-------FMCAA----------------------------------V-------------
-----FFICFTPY------HINFIFY-T------MVKE-TI------I----SSCPVVRI
A-----------LYFHPFCLC-----LASLCCLLD----P---IL--Y------------
------------
>GP183
------------------------------------------------------------
------------------------------------------------------------
----HSTARI-----VMP-------------L----------HY---SL-----------
------VFIIGL-V--G---N-LLALVVI-VQN---------R--K--KI--N---S---
----------TT-L--YS-T-------NLVISDILFTT--AL----------PTRI----
----------------------------AY-Y--A-----------MGFD-WR-------
----------I-----GDA-L---CR----ITA-LV---FY-INTY-----------AGV
NF-----MTCLSIDR--------FIAV-VH--P---------LRY--NKIKRIEHAKGV-
-----CIF-------------VWILVFAQ-TL-----P-LLI------------N-----
----------------------------PMS-KQ------EA--ER--IT-CMEYPNF--
----EET---KSLP----------------------------------------------
------------------------------------------------------------
----------------------------------------WI-LLGACFIGYVLPL----
-----------------------------------IIILICYS-----------QICCK-
--------------------------------L--------F------------------
------------------------------------------------------------
-----------------------------------RTAKQNPLTE---------------
-------------------------K---SG-----------------------------
-VN---------------------------------------------------------
------------------------------------------KKAL-NT-I---------
-------ILIIV----------------------------------V-------------
-----FVLCFTPY------HV--AII-QHMIKKLRFSNFLE-------------CSQRHS
F-----------QISLHFTVC-----LMNFNCCMD----P---FI--Y----FFA-----
------------
>LPAR4
------------------------------------------------------------
------------------------------------------------------------
----------SFKYNLNG-------------A----------VY---SV-----------
------VFILGL-I--T---N-SVSLFVF-CFR------------M---K------M---
-R--------SE-TAIFI-T-------NLAVSDLLFVC--TL----------PFKI----
----------------------------FYNF--------------N-RH-WP-------
----------F-----GDT-L---CK----ISG-TA---FL-TNIY-----------GSM
LF-----LTCISVDR--------FLAI-VY--P---------FRS--R-TIRTRR---N-
-----SAI--V-----CAG--VWILVLSG-GI-------SAS------------------
----------------------------LFSTTNVN--------NA--TTTCFEGFSKRV
WKT-------YLSK----------------------------------------------
------------------------------------------------------------
----------------------------------------I--TIFIEVVGFIIPL----
-----------------------------------ILNVSCSS-----------VVLRT-
-----------------------------------------L------------------
------------------------------------------------------------
-----------------------------------RKPATLSQIG---------------
-----------------------------TN-----------------------------
--K---------------------------------------------------------
------------------------------------------KKVL-KM-I---------
-------TVHMA----------------------------------V-------------
-----FVVCFVPY---NSVLF--LYA-L------VRSQAIT------N------CFLERF
A-----------KIM--YPIT---LCLATLNCCFD----P---FI--Y------------
------------
>LPAR6
------------------------------------------------------------
------------------------------------------------------------
-----SFKYT-----LYG-------------C----------MF---SM-----------
------VFVLGL-I--S---N-CVAIYIF-ICV---------L--K--VR--N---E---
----------TT-T--YM-I-------NLAMSDLLFVF--TL----------PFRI----
----------------------------FY-F--------------TTRN-WP-------
----------F-----GDL-L---CK----I-S--V---ML-FYTN------MY---GSI
LF-----LTCISVDR--------FLAI-VY--P---------FKS--K-TLRTKR---N-
-----AKI--V-----CTG--VWLTVIGG-SA-----P-AVF----------------VQ
S---------------------------THSQGN-N----AS--EA--CF-E-NFPEATW
KTYLSRI-----------------------------------------------------
------------------------------------------------------------
-------------------------------------------VIFIEIVGFFIPL----
-----------------------------------ILNVTCSS-----------MVLKT-
-----------------------------------------L------------------
------------------------------------------------------------
-----------------------------------TKP------V---------------
-------------------------T---LS-----------------------------
--R---------------------------------------------------------
-------------------------------------SKINKTKVL-KM-I---------
-------FVHLI----------------------------------I-------------
-----FCFCFVPY------NI-NLIL-Y------SLVRTQT------F----VNCSVVAA
V-----------RTM--YPIT---LCIAVSNCCFD----P---IV--Y------------
------------
>CLTR1
------------------------------------------------------------
------------------------------------------------------------
----DDFRNQ-----VYS-------------T----------LY---SM-----------
------ISVVGF-F--G---N-GFVLYVL-IKT---------Y--H--KK--S---A---
----------FQ-V--YM-I-------NLAVADLLCVC--TL----------PLRV----
----------------------------VY-Y--V-----------HKGI-WL-------
----------F-----GDF-L---CR----LST-YA---LY-VNLY-----------CSI
FF-----MTAMSFFR--------CIAI-VF--P---------VQN--I-NLVTQK---K-
-----ARF--V-----CVG--IWIFVILT-SS-----P----------------F-L-MA
K---------------------------PQKDEKNN--------TK-----CFEPPQDNQ
TKN-------HVL-----------------------------------------------
------------------------------------------------------------
----------------------------------------VL-HYVSLFVGFIIPF----
-----------------------------------VIIIVCYT-----------MIILT-
--------------------------------L--------L------------------
------------------------------------------------------------
-----------------------------------KKS------M---------------
-------------------------KKNLSS-----------------------------
--H---------------------------------------------------------
------------------------------------------KKAI-GM-I---------
-------MVVTA----------------------------------A-------------
-----FLVSFMPY--HIQRTIHLHFL-H------NETK---------PCDSVLRMQKSVV
I-----------TLS--LAAS---------NCCFD----P---LL--Y----FFS-----
------------
>GPR17
------------------------------------------------------------
------------------------------------------------------------
----------TPLENMLF-------------AS---------FY---LL-----------
------DFILAL-V--G---N-TLALWLF-IRD------------H---K------S---
-G--------TP-ANVFL-M-------HLAVADLSCVL--VL----------PTRL----
----------------------------VYHF--------------SGNH-WP-------
----------F-----GEI-A---CR----LTG-FL---FY-LNMY-----------ASI
YF-----LTCISADR--------FLAI-VH--P---------VKS----LKLRRP---L-
-----YAH-LA-----CAF--LWVVVAVA--------MAPLL------------V-----
--------------------------------SP-Q----TVQTNH--TVVC---LQLYR
EKA-SHH-----------------------------------------------------
------------------------------------------------------------
-------------------------------------------ALVSLAVAFTFPF----
-----------------------------------ITTVTCYL-----------LIIRS-
-----------------------------------------L------------------
------------------------------------------------------------
-----------------------------------RQG------L---------------
-------------------------RVEKRL-----------------------------
--K---------------------------------------------------------
------------------------------------------TKAV-RM-I---------
-------AIVLA----------------------------------I-------------
-----FLVCFVPY--HVNRSVYVLHY-R------SHGASCA------T---------QRI
L-----------ALANRITSC-----LTSLNGALD----P---IM--Y----FFV-----
------------
>CLTR2
------------------------------------------------------------
------------------------------------------------------------
----------NFKREFFP-------------I----------VY---LI-----------
------IFFWGV-L--G---N-GLSIYVF-LQP------------Y---K------K---
-S--------TS-VNVFM-L-------NLAISDLLFIS--TL----------PFRA----
----------------------------DY-Y--L-----------RGSN-WI-------
----------F-----GDL-A---CR----I----MSYSLY-VNMY-----------SSI
YF-----LTVLSVVR--------FLAM-VH--P---------FRL--L-HVTSIR---S-
-----AWI--L-----CGI--IWILIMAS-SI-----M----------------L---LD
S-------------------------------GS-E--------QNGSVTSC-LELNLYK
IAKLQTM-----------------------------------------------------
------------------------------------------------------------
-------------------------------------------NYIALVVGCLLPF----
-----------------------------------FTLSICYL-----------LIIRV-
--------------------------------L--------L------------------
------------------------------------------------------------
-----------------------------------KVEVPESGLR---------------
-----------------------------VS-----------------------------
--H---------------------------------------------------------
------------------------------------------RKAL-TT-I---------
-------IITLI----------------------------------I-------------
-----FFLCFLPY-----HTLRTVHL-T------TWKVGLC------K------DRLHKA
L-----------VITLALAAA---------NACFN----P---LLYYF------A-----
------------
>OXGR1
------------------------------------------------------------
------------------------------------------------------------
----IPLKMH-----YLP-------------V----------IY---GI-----------
------IFLVGF-P--G---N-AVVISTY-IFK---------M--R--PW--K---S---
----------ST-I--IM-L-------NLACTDLLYLT--SL----------PFLI----
----------------------------HY-Y--A-----------SGEN-WI-------
----------F-----GDF-M---CK----FIR--F---SFHFNLY-----------SSI
LF-----LTCFSIFR--------YCVI-IH--P---------MSC--F-SIHKTR-----
-----CAV-VA-----CAV--VWIISLVA-VI-----P----------------M-----
----------------------------TFLITSTN----RT--NR--SA-C------LD
LTSSDEL---NTIK----------------------------------------------
------------------------------------------------------------
----------------------------------------WY-NLILTATTFCLPL----
-----------------------------------VIVTLCYT-----------TIIHT-
-----------------------------------------L------------------
------------------------------------------------------------
---------------------------------THGLQ------T---------------
-------------------------DSCLKQ-----------------------------
--K---------------------------------------------------------
------------------------------------------ARRL----T---------
-------ILLLL----------------------------------A-------------
-----FYVCFLPF-----HIL--RVI-RIESRLLSISCSIE-------------NQIHEA
Y-----------IVSRPLAAL---------NTFGN----L---LL--Y------VVV---
------------
>P2RY6
------------------------------------------------------------
------------------------------------------------------------
---------------ENF-------------K----------QL---LL-----------
----PPVYSAVLAA--GLPLN-ICVITQI-CTS------------R-RAL------T---
-R--------TA-V--YT-L-------NLALADLLYAC--SL----------PLLI----
----------------------------YN-Y--A-----------QGDH-WP-------
----------F-----GDF-A---CR----LVR-FL---FY-ANLH-----------GSI
LF-----LTCISFQR--------YLGI-CH--P---------LAP--WHKRGGRR---A-
-----AWL--V-----CVA--VWLAVTTQ-CL-----P-TAI------------F-AATG
I-------------------------------QRNR----TV---------CYDLSPPAL
ATH-------YMPY----------------------------------------------
------------------------------------------------------------
-------------------------------------------GMALTVIGFLLPF----
-----------------------------------AALLACYC-----------LLACR-
--------------------------------L--------C------------------
------------------------------------------------------------
-----------------------------------RQDGPAEPVA---------------
-------------------------Q---ER-----------------------------
--R---------------------------------------------------------
------------------------------------------GKAA-RM-A---------
-------VVVAA----------------------------------A-------------
-----FAISFLPF-----HITKTAYL-A------VRSTPGV------P---------CTV
L-----------EAF--AAAYKGTRPFASANSVLD----P---IL--F----YFT-----
------------
>P2RY1
------------------------------------------------------------
------------------------------------------------------------
----TGFQFY-----YLP-------------A----------VY---IL-----------
------VFIIGF-L--G---N-SVAIWMF-VFH---------M--K--PW--S---G---
----------IS-V--YM-F-------NLALADFLYVL--TL----------PALI----
----------------------------FY-Y--F-----------NKTD-WI-------
----------F-----GDA-M---CK----L-QRFI---FH-VNLY-----------GSI
LF-----LTCISAHR--------YSGV-VY--P---------LKS--LGRLKKKN-----
-----AIC--I-----SVL--VWLIVVVA--------ISPIL------------------
----------------------------FYS-GT------GVRKNK--TITCYDTTSDEY
LRS-------YFIY----------------------------------------------
------------------------------------------------------------
-------------------------------------------SMCTTVAMFCVPL----
-----------------------------------VLILGCYG-----------LIVRA-
-----------------------------------------L------------------
------------------------------------------------------------
-----------------------------------IYK------D---------------
-------------------------LDNSPL-----------------------------
--R---------------------------------------------------------
------------------------------------------RKSI-YL-V---------
-------IIVLT----------------------------------V-------------
-----FAVSYIPF-----HVMKTMNL-R------ARLDFQT------PAMCAFNDRVYAT
Y-----------QVTRGLASL---------NSCVD----P---IL--Y----FLA-----
------------
>P2RY2
------------------------------------------------------------
------------------------------------------------------------
----EDFKYV-----LLP-------------V----------SY---GV-----------
------VCVPGL-C--L---N-AVALYIF-LCR---------L--K--TW--N---A---
----------ST-T--YM-F-------HLAVSDALYAA--SL----------PLLV----
----------------------------YY-Y--A-----------RGDH-WP-------
----------F-----STV-L---CK----LVR-FL---FY-TNLY-----------CSI
LF-----LTCISVHR--------CLGV-LR--P---------LRS--L-RWGRAR---Y-
-----ARR--V-----AGA--VWVLVLAC-QA-----P-VLY------------FVT---
----------------------------TSARGG-R----VT---------CHDTSAPEL
FSR-------FVAY----------------------------------------------
------------------------------------------------------------
-------------------------------------------SSVMLGLLFAVPF----
-----------------------------------AVILVCYV-----------LMARR-
--------------------------------L--------L------------------
------------------------------------------------------------
-----------------------------------KPAYGTSGGL---------------
-------------------------P---RA-----------------------------
--K---------------------------------------------------------
------------------------------------------RKSV-RT-I---------
-------AVVLA----------------------------------V-------------
-----FALCFLPF-----HVTRTLYY-S------FRSLDLS-------------CHTLNA
I-----------NMA--YKVT---RPLASANSCLD----P---VL--Y----FLA-----
------------
>P2RY4
------------------------------------------------------------
------------------------------------------------------------
----EDFKFI-----LLP-------------V----------SY---AV-----------
------VFVLGL-G--L---N-APTLWLF-IFR---------L--R--PW--D---A---
----------TA-T--YM-F-------HLALSDTLYVL--SL----------PTLI----
----------------------------YY-Y--------------AAHN--H-------
----------W-----PFGTE-I-CK----FVR--F---LFYWNLY-----------CSV
LF-----LTCISVHR--------YLGI-CH--P---------LRA--L-RWGRPR---L-
-----AGL--L-----CLA--VWLVVAGC-LV-----P-NLF------------FVTTSN
K-------------------------------GT-T----VL---------CHDTTRPEE
FDH-------YVHF----------------------------------------------
------------------------------------------------------------
-------------------------------------------SSAVMGLLFGVPC----
-----------------------------------LVTLVCYG-----------LMARR-
-----------------------------------------L------------------
------------------------------------------------------------
-----------------------------------YQPLPGSAQS---------------
-----------------------------SS-----------------------------
--R---------------------------------------------------------
------------------------------------------LRSL-RT-I---------
-------AVVLT----------------------------------V-------------
-----FAVCFVPF-----HITRTIYY-L------ARLLEAD-------------CRVLNI
V-----------NVV--YKVT---RPLASANSCLD----P---VL--Y----LLT-----
------------
>O2AT4
------------------------------------------------------------
------------------------------------------------------------
---------------PVF-------------F----------IF---LL-----------
------FYLLIL-M--G---N-ALILVAV-VAE------------P---S------L---
-H--------KP-M--YF-F----LI-NLSTLDILFTT--TT---V------PKML----
----------------------------SL-F--L-----------L-GD--R-------
-----F----L-----SFS-S---CL----L-Q--M---YL-FQSF------TC---SEA
FI-----LVVMAYDR--------YVAI-CH--P---------LHY--P-VLMNPQ---T-
-----NAT--L-----AAS--AWLTALLL-PI-----P-AVV------------R-T-SQ
M---------------------------AYN-SI-A----YI--YH--CF-C-DHLAVVQ
ASC-SDT---TPQT----------------------------------------------
------------------------------------------------------------
----------------------------------------LM-GFCIAMVVSFLPL----
-----------------------------------LLVLLSYV-----------HILAS-
--------------------------------V--------L------------------
------------------------------------------------------------
-----------------------------------RIS------S---------------
-------------------------L---EG-----------------------------
--R---------------------------------------------------------
------------------------------------------AKAF-ST-C---------
-------SSHLL----------------------------------V-------------
-----VGTYYSSI------AI--AYV-A------YRAD-LP------L------DF-HIM
G-----------NVV--YAIL---------TPILN----P---LI--Y------T-----
------------
>O14CZ
------------------------------------------------------------
------------------------------------------------------------
---------------LHS-------------A----------SF---FM-----------
------LYLVTL-M--G---N-ILIVTVT-TCD------------S---S------L---
-H--------MP-M--YF-F----LR-NLSILDACYIS--VT---V------PTSC----
----------------------------VN-S--L-----------L-DS--T-------
-----T----I-----SKA-G---CV----A-Q--V---FL-VVFF------VY---VEL
LF-----LTIMAHDR--------YVAV-CQ--P---------LHY--P-VIVNSR---I-
-----CIQ--M-----TLA--SLLSGLVY-AG-----M-HTG------------S-T-FQ
L---------------------------PFC-RS-N----VI--HQ--FF-C-DIPSLLK
LSC-SDT---FSNE----------------------------------------------
------------------------------------------------------------
----------------------------------------VM-IVVSALGVGGGCF----
-----------------------------------IFIIRSYI-----------HIFST-
--------------------------------V--------L------------------
------------------------------------------------------------
-----------------------------------GFP------R---------------
-------------------------G---AD-----------------------------
--R---------------------------------------------------------
------------------------------------------TKAF-ST-C---------
-------IPHIL----------------------------------V-------------
-----VSVFLSSC------SS--VYL-R------PPAI-PA------A------TQ-DLI
L-----------SGF--YSIM---------PPLFN----P---II--Y------S-----
------------
>O14L1
------------------------------------------------------------
------------------------------------------------------------
---------------VHA-------------A----------LF---FL-----------
------VYLAAV-I--G---N-LLIIILT-TLD------------V---H------L---
-Q--------TP-M--YF-F----LR-NLSFLDFCYIS--VT---I------PKSI----
----------------------------VS-S--L-----------T-HD--T-------
-----S----I-----SFF-G---CA----L-Q--A---FF-FMDL------AT---TEV
AI-----LTVMSYDR--------YMAI-CR--P---------LHY--E-VIINQG---V-
-----CLR--M-----MAM--SWLSGVIC-GF-----M-HVI------------A-T-FS
L---------------------------PFC-GR-N----RI--RQ--FF-C-NIPQLLS
LLD-PKV---ITIE----------------------------------------------
------------------------------------------------------------
----------------------------------------IG-VMVFGTSLVIISF----
-----------------------------------VVITLSYM-----------YIFSV-
--------------------------------I--------M------------------
------------------------------------------------------------
-----------------------------------RIP------S---------------
-------------------------K---EG-----------------------------
--R---------------------------------------------------------
------------------------------------------SKTF-ST-C---------
-------IPHLV----------------------------------V-------------
-----VTLFMISG------SI--AYV-K------PISN-SP------P------VL-DVF
L-----------SAF--YTVV---------PPTLN----P---VI--Y------S-----
------------
>O14J1
------------------------------------------------------------
------------------------------------------------------------
---------------LHA-------------L----------VF---LV-----------
------TYLLAL-T--G---N-LLIITII-TVD------------R---R------L---
-H--------SP-M--YY-F----LK-HLSLLDLCFIS--VT---V------PQSI----
----------------------------AN-S--L-----------M-GN--G-------
-----Y----I-----SLV-Q---CI----L-Q--V---FF-FIAL------AS---SEV
AI-----LTVMSYDR--------YAAI-CQ--P---------LHY--E-TIMDPR---A-
-----CRH--A-----VIA--VWIAGGLS-GL-----M-HAA------------I-N-FS
I---------------------------PLC-GK-R----VI--HQ--FF-C-DVPQMLK
LAC-SYE---FINE----------------------------------------------
------------------------------------------------------------
----------------------------------------IA-LAAFTTSAAFICL----
-----------------------------------ISIVLSYI-----------RIFST-
--------------------------------V--------L------------------
------------------------------------------------------------
-----------------------------------RIP------S---------------
-------------------------A---EG-----------------------------
--R---------------------------------------------------------
------------------------------------------TKVF-ST-C---------
-------LPHLF----------------------------------V-------------
-----ATFFLSAA------GF--EFL-R------LPSD-SS------S------TV-DLV
F-----------SVF--YTVI---------PPTLN----P---VI--Y------S-----
------------
>O14K1
------------------------------------------------------------
------------------------------------------------------------
---------------LHA-------------L----------LF---SL-----------
------IYLTAV-L--M---N-LVIILLM-ILD------------H---R------L---
-H--------MA-M--YF-F----LR-HLSFLDLCLIS--AT---V------PKSI----
----------------------------LN-S--V-----------A-ST--D-------
-----S----I-----SFL-G---CV----L-Q--L---FL-VVLL------AG---SEI
GI-----LTAMSYDR--------YAAI-CC--P---------LHC--E-AVMSRG---L-
-----CVQ--L-----MAL--SWLNRGAL-GL-----L-YTA------------G-T-FS
L---------------------------NFY-GS-D----EL--HQ--FF-C-DVPALLK
LTC-SKE---HAII----------------------------------------------
------------------------------------------------------------
----------------------------------------SV-SVAIGVCYAFSCL----
-----------------------------------VCIVVSYV-----------YIFSA-
--------------------------------V--------L------------------
------------------------------------------------------------
-----------------------------------RIS------Q---------------
-------------------------R---QR-----------------------------
--Q---------------------------------------------------------
------------------------------------------SKAF-SN-C---------
-------VPHLI----------------------------------V-------------
-----VTVFLVTG------AV--AYL-K------PGSD-AP------S------IL-DLL
V-----------SVF--YSVA---------PPTLN----P---VI--Y------C-----
------------
>O14I1
------------------------------------------------------------
------------------------------------------------------------
---------------LHA-------------G----------LF---LL-----------
------IYLAVL-V--G---N-LLIIAVI-TLD------------Q---H------L---
-H--------TP-M--YF-F----LK-NLSVLDLCYIS--VT---V------PKSI----
----------------------------RN-S--L-----------T-RR--S-------
-----S----I-----SYL-G---CV----A-Q--V---YF-FSAF------AS---AEL
AF-----LTVMSYDR--------YVAI-CH--P---------LQY--R-AVMTSG---G-
-----CYQ--M-----AVT--TWLSCFSY-AA-----V-HTG------------N-M-FR
E---------------------------HVC-RS-S----VI--HQ--FF-R-DIPHVLA
LVS-CEV---FFVE----------------------------------------------
------------------------------------------------------------
----------------------------------------FL-TLALSSCLVLGCF----
-----------------------------------ILMMISYF-----------QIFST-
--------------------------------V--------L------------------
------------------------------------------------------------
-----------------------------------RIP------S---------------
-------------------------G---QS-----------------------------
--R---------------------------------------------------------
------------------------------------------AKAF-ST-C---------
-------SPQLI----------------------------------V-------------
-----IMLFLTTG------LF--AAL-G------PIAK-AL------S------IQ-DLV
I-----------ALT--YTVL---------PPFLN----P---II--Y------S-----
------------
>O14A2
------------------------------------------------------------
------------------------------------------------------------
---------------LYG-------------V----------LF---LL-----------
------IYLAAL-M--S---N-LLIITLI-TLD------------V---K------L---
-Q--------TP-M--YF-F----LK-NLSFLDVFLVS--VP---I------PKFI----
----------------------------VN-N--L-----------T-HN--N-------
-----S----I-----SIL-G---CA----F-Q--L---LL-MTSF------SA---GEI
FI-----LTAMSYDR--------YVAI-CC--P---------LNY--E-VIMNTG---V-
-----CVL--M-----ASV--SWAIGGLF-GT-----A-YTA------------G-T-FS
M---------------------------PFC-GS-S----VI--PQ--FF-C-DVPSLLR
ISC-SET---LMVI----------------------------------------------
------------------------------------------------------------
----------------------------------------YA-GIGVGACLSISCF----
-----------------------------------ICIVISYI-----------YIFST-
--------------------------------V--------L------------------
------------------------------------------------------------
-----------------------------------KIP------T---------------
-------------------------T---KG-----------------------------
--Q---------------------------------------------------------
------------------------------------------SKAF-ST-C---------
-------FPHLT----------------------------------V-------------
-----FTVFIITA------YF--VYL-K------PPSN-SP------S------VI-DRL
L-----------SVI--YTVM---------PPVFN----P---VT--Y------S-----
------------
>O14AG
------------------------------------------------------------
------------------------------------------------------------
---------------LHS-------------I----------LF---LL-----------
------IYLCAL-M--G---N-VLIIMIT-TLD------------H---H------L---
-H--------TP-V--YF-F----LK-NLSFLDLCLIS--VT---A------PKSI----
----------------------------AN-S--L-----------I-HN--N-------
-----S----I-----SFL-G---CV----S-Q--V---FL-LLSS------AS---AEL
LL-----LTVMSFDR--------YTAI-CH--P---------LHY--D-VIMDRS---T-
-----CVQ--R-----ATV--SWLYGGLI-AV-----M-HTA------------G-T-FS
L---------------------------SYC-GS-N----MV--HQ--FF-C-DIPQLLA
ISC-SEN---LIRE----------------------------------------------
------------------------------------------------------------
----------------------------------------IA-LILINVVLDFCCF----
-----------------------------------IVIIITYV-----------HVFST-
--------------------------------V--------K------------------
------------------------------------------------------------
-----------------------------------KIP------S---------------
-------------------------T---EG-----------------------------
--Q---------------------------------------------------------
------------------------------------------SKAY-SI-C---------
-------LPHLL----------------------------------V-------------
------VLFLSTG------FI--AYL-K------PASE-SP------S------IL-DAV
I-----------SVF--YTML---------PPTFN----P---II--Y------S-----
------------
>O10AD
------------------------------------------------------------
------------------------------------------------------------
---------------LLF-------------A----------LF---LA-----------
------LYSLTM-A--M---N-GLIIFITSWTD------------P---K------L---
-N--------SP-M--YF-F----LG-HLSLLDVCFIT--TT---I------PQML----
----------------------------IH-L--V-----------V-RD--H-------
-----I----V-----SFV-C---CM----T-Q--M---YF-VFCV------GV---AEC
IL-----LAFMAYDR--------YVAI-CY--P---------LNY--V-PIISQK---V-
-----CVR--L-----VGT--AWFFGLIN-GI-----F-LEY------------I-S-FR
E---------------------------PFR-RD-N----HI--ES--FF-C-EAPIVIG
LSC-GDP---QFSL----------------------------------------------
------------------------------------------------------------
----------------------------------------WA-IFADAIVVILSPM----
-----------------------------------VLTVTSYV-----------HILAT-
--------------------------------I--------L------------------
------------------------------------------------------------
-----------------------------------SKA------S---------------
-------------------------S---SG-----------------------------
--R---------------------------------------------------------
------------------------------------------GKTF-ST-C---------
-------ASHLT----------------------------------V-------------
-----VIFLYTSA------MF--SYM-N------PHST-HG------P------DK-DKP
F-----------SLL--YTII---------TPMCN----P---II--Y------S-----
------------
>O12D2
------------------------------------------------------------
------------------------------------------------------------
---------------FLF-------------V----------VF---LT-----------
------IYFISV-T--G---N-GAVLMIV-ISD------------P---R------L---
-H--------SL-M--YF-F----LG-NLSYLDICYST--VT---L------PKML----
----------------------------QN-F--L-----------S-TH--K-------
-----A----I-----SFL-G---CI----S-Q--L---HF-FHSL------GS---TES
ML-----FAVMAFDL--------SVAI-CK--P---------LRY--T-VIMNPQ---L-
-----CTQ--M-----AIT--IWVIGFFH-AL-----L-HSV------------M-T-SR
L---------------------------NFC-GS-N----RI--HH--FL-C-DIKPLLK
LAC-GNT---ELNQ----------------------------------------------
------------------------------------------------------------
----------------------------------------WL-LSTVTGTIAMGPF----
-----------------------------------FLTLLSYF-----------YIITY-
--------------------------------L--------F------------------
----------------F-------------------------------------------
-----------------------------------KTR------S---------------
-------------------------C---SM-----------------------------
--L---------------------------------------------------------
------------------------------------------CKAL-ST-C---------
-------ASHFM----------------------------------V-------------
-----VILFYAPV------LF--TYI-H------PALE-SF------M------DQ-DRI
V-----------AIM--YTVV---------TPVLN----P---LI--Y------T-----
------------
>O12D3
------------------------------------------------------------
------------------------------------------------------------
---------------FFF-------------G----------IF---LI-----------
------IYLINL-I--G---N-GSILVMV-VLE------------P---Q------L---
-H--------SP-M--YF-F----LG-NLSCLDISYSS--VT---L------PKLL----
----------------------------VN-L--V-----------C-SR--R-------
-----A----I-----SFL-G---CI----T-Q--L---HF-FHFL------GS---TEA
IL-----LAIMAFDR--------FVAI-CN--P---------LRY--T-VIMNPQ---V-
-----CIL--L-----AAA--AWLISFFY-AL-----M-HSV------------M-T-AH
L---------------------------SFC-GS-Q----KL--NH--FF-Y-DVKPLLE
LAC-SDT---LLNQ----------------------------------------------
------------------------------------------------------------
----------------------------------------WL-LSIVTGSISMGAF----
-----------------------------------FLTLLSCF-----------YVIGF-
--------------------------------L--------L------------------
----------------F-------------------------------------------
-----------------------------------KNR------S---------------
-------------------------C---RI-----------------------------
--L---------------------------------------------------------
------------------------------------------HKAL-ST-C---------
-------ASHFM----------------------------------V-------------
-----VCLFYGPV------GF--TYI-R------PASA-TS------M------IQ-DRI
M-----------AIM--YSAV---------TPVLN----P---LI--Y------T-----
------------
>OR2W5
------------------------------------------------------------
------------------------------------------------------------
---------------ILF-------------A----------VI---LI-----------
------FCILTL-V--G---N-TAIILLL-VMD------------V---R------L---
-H--------TP-M--YF-F----LG-NLSFLDLCFTA--SI---A------PQLL----
----------------------------WN-L--------------GGPE--K-------
-----T----I-----TYH-G---CV----A-Q--L---YI-YMML------GS---TEC
VL-----LVVMSHDR--------YVAV-CR--S---------LHY--M-AVMRPH---L-
-----CLQ--L-----VTV--AWCCGFLN-SF-----I-MCP------------Q-T-MQ
L---------------------------SRC-GR-R----RV--DH--FL-C-EMPALIA
MSC-EET---MLVE----------------------------------------------
------------------------------------------------------------
----------------------------------------AI-HLCPGG----GSP----
-----------------------------------PGAALPHP-----------HLLWR-
------------------------------------------------------------
------------------------------------------------------------
-------------------------------------D------C---------------
-------------------------S---RG-----------------------------
--A---------------------------------------------------------
------------------------------------------EDEV-SS-R---------
-------AKESL----------------------------------P-------------
-----HLLFSPHS------GL--SLL-RNHHLRVPEAG-QQ------L----LPRSGEVP
D-----------SLL--HHRH---------SQHQP----P---HL--H------------
------------
>O13A1
------------------------------------------------------------
------------------------------------------------------------
---------------FLF-------------S----------CF---LF-----------
------LYSGAL-T--G---N-VLITLAI-TFN------------P---G------L---
-H--------AP-M--YF-F----LL-NLATMDIICTS--SI---M------PKAL----
----------------------------AS-L--V-----------S-EE--S-------
-----S----I-----SYG-G---CM----A-Q--L---YF-LTWA------AS---SEL
LL-----LTVMAYDR--------YAAI-CH--P---------LHY--S-SMMSKV---F-
-----CSG--L-----ATA--VWLLCAVN-TA-----I-HTG------------L-M-LR
L---------------------------DFC-GP-N----VI--IH--FF-C-EVPPLLL
LSC-SST---YVNG----------------------------------------------
------------------------------------------------------------
----------------------------------------VM-IVLADAFYGIVNF----
-----------------------------------LMTIASYG-----------FIVSS-
--------------------------------I--------L------------------
------------------------------------------------------------
-----------------------------------KVK------T---------------
-------------------------A---WG-----------------------------
--R---------------------------------------------------------
------------------------------------------QKAF-ST-C---------
-------SSHLT----------------------------------V-------------
-----VCMYYTAV------FY--AYI-S------PVSG-YS------A------GK-SKL
A-----------GLL--YTVL---------SPTLN----P---LI--Y------T-----
------------
>O13G1
------------------------------------------------------------
------------------------------------------------------------
---------------IIF-------------L----------FF---LI-----------
------VYLVAF-L--G---N-MLIIIAK-IYN------------N---T------L---
-H--------TP-M--YV-F----LL-TLAVVDIICTT--SI---I------PKML----
----------------------------GT-M--L-----------T-SE--N-------
-----T----I-----SYA-G---CM----S-Q--L---FL-FTWS------LG---AEM
VL-----FTTMAYDR--------YVAI-CF--P---------LHY--S-TIMNHH---M-
-----CVA--L-----LSM--VMAIAVTN-SW-----V-HTA------------L-I-MR
L---------------------------TFC-GP-N----TI--DH--FF-C-EIPPLLA
LSC-SPV---RINE----------------------------------------------
------------------------------------------------------------
----------------------------------------VM-VYVADITLAIGDF----
-----------------------------------ILTCISYG-----------FIIVA-
--------------------------------I--------L------------------
------------------------------------------------------------
-----------------------------------RIR------T---------------
-------------------------V---EG-----------------------------
--K---------------------------------------------------------
------------------------------------------RKAF-ST-C---------
-------SSHLT----------------------------------V-------------
-----VTLYYSPV------IY--TYI-R------PASS-YT------F------ER-DKV
V-----------AAL--YTLV---------TPTLN----P---MV--Y------S-----
------------
>OR8S1
------------------------------------------------------------
------------------------------------------------------------
---------------LLF-------------V----------LF---LG-----------
------IYLLTI-M--E---N-LMLLLMI-RAD------------S---C------L---
-H--------KP-M--YF-F----LS-HLSFVDLCFSS--VI---V------PKML----
----------------------------EN-L--L-----------S-QR--K-------
-----T----I-----SVE-G---CL----A-Q--V---FF-VFVT------AG---TEA
CL-----LSGMAYDR--------HAAI-CR--P---------LLY--G-QIMGKQ---L-
-----YMH--L-----VWG--SWGLGFLD-AL-----I-NVL------------L-A-VN
M---------------------------VFC-EA-K----II--HH--YS-Y-EMPSLLP
LSC-SDI---SRSL----------------------------------------------
------------------------------------------------------------
----------------------------------------IA-LLCSTLLHGLGNF----
-----------------------------------LLVFLSYT-----------RIIST-
--------------------------------I--------L------------------
------------------------------------------------------------
-----------------------------------SIS------S---------------
-------------------------T---SG-----------------------------
--R---------------------------------------------------------
------------------------------------------SKAF-ST-C---------
-------SAHLT----------------------------------A-------------
-----VTLYYGSG------LL--RHL-M------PNSG-SP------I---------ELI
F-----------SVQ--YTVV---------TPMLN----S---LI--Y------S-----
------------
>O10AC
------------------------------------------------------------
------------------------------------------------------------
---------------VLF-------------L----------LL---LG-----------
------VHLATL-G--G---N-LLILVAV-ASM------------P---S----------
-R--------QP-M--LL-F----LC-QLSAIELCYTL--VV---V------PRSL----
----------------------------VD-L-STP----------GHRR-GS-------
-----P----I-----SFL-S---CA----F-Q--M---QM-FVAL------GG---AEC
FL-----LAAMAYDR--------YVAI-CH--P---------LRY--A-AVVTPG---L-
-----CAR--L-----ALA--CCLRGLAV-SV-----G-LTV------------A-I-FH
L---------------------------PFC-GS-R----LL--LH--FF-C-DITALLH
LAC-TRS---YADE----------------------------------------------
------------------------------------------------------------
----------------------------------------LP-LLGACLVLLLLPS----
-----------------------------------VLILASYG-----------AIAAA-
--------------------------------L--------R------------------
------------------------------------------------------------
-----------------------------------RLR------C---------------
-------------------------P---KG-----------------------------
--R---------------------------------------------------------
------------------------------------------GKAA-ST-C---------
-------ALHLA----------------------------------V-------------
-----TFLHYGCA------TF--MYV-R------PRAS-YS------P------RL-DRT
L-----------ALV--YTNV---------TPLLC----P---LI--Y------S-----
------------
>OR9A1
------------------------------------------------------------
------------------------------------------------------------
---------------ILF-------------A----------TF---FL-----------
------LYAVTV-M--G---N-VVIIITV-CVD------------K---C------L---
-Q--------SP-I--YF-F----LG-HLCVLEILITS--TA---V------PFML----
----------------------------WG-L--LL----------P-ST--Q-------
-----I----M-----SLT-A---CA----A-Q--L---YL-YLSL------GT---LEL
AL-----MGVMAVDR--------YVAV-CN--P---------LRY--N-IIMNSS---T-
-----FIW--V-----IIV--SWVLGFLS-EI-----W-PVY------------A-T-FQ
L---------------------------TFC-KS-S----VL--DH--FY-C-DRGQLLK
VSC-EDT---LFRE----------------------------------------------
------------------------------------------------------------
----------------------------------------FI-LFLMAVFIIIGSL----
-----------------------------------IPTIVSYT-----------YIIST-
--------------------------------N--------L------------------
------------------------------------------------------------
-----------------------------------KIP------S---------------
-------------------------A---SG-----------------------------
--W---------------------------------------------------------
------------------------------------------RKSF-ST-C---------
-------ASHFT----------------------------------Y-------------
-----VVIGYGSC------LF--LYV-K------PK------------------------
------------------------------------------------------------
------------
>OR9A2
------------------------------------------------------------
------------------------------------------------------------
---------------ILF-------------A----------IF---FF-----------
------FYLVTL-M--G---N-TVIIVIV-CVD------------K---R------L---
-Q--------SP-M--YF-F----LS-HLSTLEILVTT--II---V------PMML----
----------------------------------W-----------G-------------
----------L-----LFL-G---CR------Q------YL-SLHVSLNFSCGT---MEF
AL-----LGVMAVDR--------YVAV-CN--P---------LRY--N-IIMNSS---T-
-----CIW--V-----VIV--SWVFGFLS-EI-----W-PIY--------------ATFQ
F---------------------------TFR-KS-N----SL--DH--FY-C-DRGQLLK
LSC-DNT---LLTE----------------------------------------------
------------------------------------------------------------
----------------------------------------FI-LFLMAVFILIGSL----
-----------------------------------IPTIVSYT-----------YIIST-
--------------------------------I--------L------------------
------------------------------------------------------------
-----------------------------------KIP------S---------------
-------------------------A---SG-----------------------------
--R---------------------------------------------------------
------------------------------------------RKAF-ST-F---------
-------ASHFT----------------------------------C-------------
-----VVIGYGSC------LF--LYV-K------PKQT-QG-------------VEYNKI
V-----------SLL--VSVL---------TPFLN----P---FI--F------T-----
------------
>OR9A4
------------------------------------------------------------
------------------------------------------------------------
---------------ILF-------------A----------IF---FF-----------
------FYLVTL-M--G---N-TVIIMIV-CVD------------K---R------L---
-Q--------SP-M--YF-F----LG-HLSALEILVTT--II---V------PVML----
----------------------------WG-L--LL----------P-GM--Q-------
-----T----I-----YLS-A---CV----V-Q--L---FL-YLAV------GT---TEF
AL-----LGAMAVDR--------YVAV-CN--P---------LRY--N-IIMNRH---T-
-----CNF--V-----VLV--SWVFGFLF-QI-----W-PVY------------V-M-FQ
L---------------------------TYC-KS-N----VV--NN--FF-C-DRGQLLK
LSC-NNT---LFTE----------------------------------------------
------------------------------------------------------------
----------------------------------------FI-LFLMAVFVLFGSL----
-----------------------------------IPTIVSNA-----------YIIST-
--------------------------------I--------L------------------
------------------------------------------------------------
-----------------------------------KIP------S---------------
-------------------------S---SG-----------------------------
--R---------------------------------------------------------
------------------------------------------RKSF-ST-C---------
-------ASHFT----------------------------------C-------------
-----VVIGYGSC------LF--LYV-K------PKQT-QA------A------DY-NWV
V-----------SLM--VSVV---------TPFLN----P---FI--F------T-----
------------
>OR4CB
------------------------------------------------------------
------------------------------------------------------------
---------------IVF-------------V----------IF---LI-----------
------FYMGTV-V--G---N-MLIIVTI-KSS------------R---T------L---
-G--------SP-M--YF-F----LF-YLSFADSCFST--ST---A------PRLI----
----------------------------VD-A--L-----------S-EK--K-------
-----I----I-----TYN-E---CM----T-Q--V---FA-LHLF------GC---MEI
FV-----LILMAVDR--------YVAI-CK--P---------LRY--P-TIMSQQ---V-
-----CII--L-----IVL--AWIGSLIH-ST-----A-QII------------L-A-LR
L---------------------------PFC-GP-Y----LI--DH--YC-C-DLQPLLK
LAC-MDT---YMIN----------------------------------------------
------------------------------------------------------------
----------------------------------------LL-LVSNSGAICSSSF----
-----------------------------------MILIISYI-----------VILHS-
-----------------------------------------L------------------
------------------------------------------------------------
-----------------------------------RNH------S---------------
-------------------------A---KG-----------------------------
--K---------------------------------------------------------
------------------------------------------KKAL-SA-C---------
-------TSHII----------------------------------V-------------
-----VILFFGPC------IF--IYT-R------PPTT-FP------M---------DKM
V-----------AVF--YTIG---------TPFLN----P---LI--Y------T-----
------------
>OR4CG
------------------------------------------------------------
------------------------------------------------------------
---------------IVF-------------V----------IF---LR-----------
[truncated: 604,577 more chars]
